# Supplementary material for: N-terminal Proteomics Assisted Profiling of the Unexplored Translation Initiation Landscape in Arabidopsis thaliana
Source: Mol Cell Proteomics. 2017 Apr 21;16(6):1064–80. doi: 10.1074/mcp.M116.066662 (PMC5461538; doi:10.1074/mcp.M116.066662)
Supplement: Supplemental Data [file 10.1074_M116.066662_mcp.M116.066662-1.xlsx]

## Sheet: Legend
Supplemental Dataset 3. Overview of all meta-data for the 117 novel TIS. (a) Novel TIS supported by Nt-peptides (FDR score < 0.01), accompanied by their genomic location(s) and the highest MS2PIP (49) Pearson correlation coefficient observed for the peptide. Pearson correlation above the threshold based on TAIR10 PSMs (see Supplemental Figure S6) were marked in green. For the genomic location pep…

## Sheet: SupplementalDataset3
Nt-peptide supportive TISa			Gene modelsb				Ribo-seqc		KOZAK sequenced			Sequence conservatione						Location TAIR10f		Proteogenomic interpretationg
Nt-Peptide(s)	Chromosomal location(s)	MS2PIP Pearson Cor	Augustus	Araport11	Protein Entrez	TrEMBL	TIS Calling	Manual Inspection	Bp -5 to +4	Start codon	Score	A. lyr Block Aln Score	A. lyr start	A. lyr pep	B. rapa Block Aln Score	B. rapa start	B. rapa pep	Location	Locus	Class	Comment
MEASLMADLQR	Chr2:7776690-7776657(-)	0.902764	Ab initio	AT2G17900.1	gi|1063699249|ref|NP_849969.2|;gi|1039012742|gb|AEC06700.2|	.	TIS		TTCCAATGG	ATG	183	98587535	ATG	MEASLMADLQRFLQDRCLSVSNLPHKGRSLFTT	.			Intergenic - 5'UTR - Exon, in-frame	AT2G17900	Extension (in-frame)	5 AA extension
MNPIKPQPLGVR	Chr2:12874658-12874694(+)	0.79093	Extrinsic info.	AT2G30150.2	gi|1063705265|ref|NP_001323694.1|;gi|1032294663|gb|OAP08989.1|;gi|1039011626|gb|ANM61477.1|	tr|A0A178VRK6|A0A178VRK6_ARATH	TIS		ATCCTATGA	ATG	131	569944539	ATG	MNPIKPPPLGARHVVAMPWPGRGHINPMLNLCKRLVRRDPNLIVTFVVTEEWFGLIGSDPKPNRIH	140116060	ATG	MDPI	Intergenic	AT2G30150	Extension (in-frame)	16 AA extension
MLSTLVSSSSR	Chr2:13807556-13807523(-)	0.654702	Ab initio	AT2G32520.4	gi|1063705549|ref|NP_001324288.1|;gi|1039012307|gb|ANM62109.1|	.	TIS		AAACAATGT	ATG	213	569944539	ATG	MLSAVVSSSSSRIFSSSIGKTWSLYRSSIPSFS	140116060	---		Intergenic - 5' UTR	AT2G32520	Extension (in-frame)	38 AA extension
SQQPPAVGVPPSHAYPAEGPPK	Chr3:21158755-2115871321158507-21158480(-)	0.703544	Ab initio	AT3G57160.1	gi|1063708318|ref|NP_001319774.1|;gi|226693567|sp|Q8LCL8.2|CYT1B_ARATH;gi|1039014345|gb|AEE79622.2|	tr|A0A178VM46|A0A178VM46_ARATH	TIS		CTACAATGA	ATG	189	480379329	ATG	MSQPPAVGVPPSQGRS	4935019	--G		5' UTR - Exon, in-frame	AT3G57160	Novel exon	Novel exon upstream
SMLSGKAAY	Chr4:15191319-15191348(+)	0.854165	Ab initio	AT4G31310.2	gi|1063726064|ref|NP_001329120.1|;gi|1032283530|gb|OAO97857.1|;gi|1039017954|gb|ANM67282.1|	tr|O49580|O49580_ARATH	TIS		GAAGGATGA	ATG	167	555976461	A-G		120564069	ATG	MSILSGKAAGHDLFVYGSLQDPQVVNVLLNRVPDHSSAVLSGL	Intergenic - Exon, in-frame	AT4G31310	Extension (in-frame)	2 AA extension
METKMTSHGR	Chr5:8068440-8068470(+)	0.857509	Ab initio	AT5G23910.2	gi|1063733597|ref|NP_001332641.1|;gi|1032276842|gb|OAO91170.1|;gi|1039022150|gb|ANM71085.1|	tr|A0A178UBX1|A0A178UBX1_ARATH	TIS		GAATTATGG	ATG	199	529050534	ATG	METKMKSHGRKVVRVVARVKPSTDLVSTRSISVHKPMGEDSETVSISFGAQFAG	29307392	ATG	METKLPMTSHGRNKAVRVVARFKPSVAYPNVKSSSSSSAAAVSVHKPNGDESETVSISFGAQFPG	Intergenic - Exon, in-frame	AT5G23910	Extension (in-frame)	4 AA extension
MQDLFGSVR	Chr1:20499923-20499950(+)	0.77602	Ab initio	AT1G54960.1	gi|1063678525|ref|NP_001319236.1|;gi|1063694744|ref|NP_175894.5|;gi|46577122|sp|Q9FZ36.1|M3K2_ARATH;gi|9857521|gb|AAG00876.1|AC064840_7;gi|1032303608|gb|OAP17933.1|;gi|1039008720|gb|ANM58828.1|;gi|1039008721|gb|AEE33167.2|	tr|A0A178WKE3|A0A178WKE3_ARATH	.	++	TTCAAATGC	ATG	150	10041032	ATG	MQDLFGSVRRSLVFRSTTDDDNQENHPPPFPTLLADKITSCIRKSMVFAKPNSPPPNSTVQTKPPI	71123	ATG	MQDFFGSVRRSLVFRPPGDEDNQENQPPFPGALADKITSCIRKSRALIKPSSSPPPPPTAADT	Intergenic	AT1G54960	Extension (in-frame)	45 AA extension
PETSHVAISLVTDR	Chr2:19125719-19125674(-)	0.861925	Ab initio	AT2G46560.2	gi|1063707007|ref|NP_001323787.1|;gi|1039011738|gb|ANM61579.1|	tr|A0A178VY09|A0A178VY09_ARATH	.	++	TGATTATGC	ATG	138	569944539	ATG	MPATSHDAISPVTDPIDNLPLRQIRSEIVPPAP	66766209	ATG	MPETSQDPISLTDPIDQLPLRLLRSEIVPPAP	Intron - Exon, in-frame	AT2G46560	Intron TIS - exon extension	Start 2nd exon
VGIMASYSR	Chr5:171084-171054(-)	0.798559	Ab initio	AT5G01400.3	gi|1063729275|ref|NP_001330014.1|;gi|1039019063|gb|ANM68245.1|	tr|A0A178UAR9|A0A178UAR9_ARATH	.	++	TTGTTATGG	ATG	158	22133901	ATG	MVGIMASYSRERLEGLASSAKSATELPPKLQRL	9820771	ATG	MVGAIMAASSISISIRREKLQGLARSAKSATDL	Intergenic - Exon, in-frame	AT5G01400	Extension (in-frame)	4 AA extension
MMPEKTIISSESSNSSPLNPSSTR	Chr5:25544805-25544733(-)	0.836319	Ab initio	AT5G63830.1	gi|1063729002|ref|NP_201188.4|;gi|10177671|dbj|BAB11031.1|;gi|1039021004|gb|AED97802.2|	tr|Q9FN06|Q9FN06_ARATH	.	++	TGAAGATGA	ATG	185	392976575	ATG	MMPEKTIITSESSNPYPLNPSSSRIICHVCNKR	10112504	ATG	MIPEKTIVTSETSKSSPLNPSSTRIICHVCNKQ	Intergenic - Exon, in-frame	AT5G63830	Extension (in-frame)	Additional Met
VRQQRASKVHE	Chr2:15872972-15873007(+)	0.354427	Ab initio	AT2G37930.3	gi|1063706055|ref|NP_001325200.1|;gi|1063706057|ref|NP_001325201.1|;gi|1032297043|gb|OAP11369.1|;gi|1039013367|gb|ANM63089.1|;gi|1039013369|gb|ANM63090.1|	tr|A0A178VYG6|A0A178VYG6_ARATH	.	+	CCACTATGG	ATG	184	569944539	ATG	MVRQQRVSKVHGDRYPLCQGKDESVKHDMLDPPRYLRRTKEDFRGKALSFGVLDWKQFEKWKGTNA	140116060	ATA		Intergenic	AT2G37930	Extension (in-frame)	approx. 100 AA extension
MMKRAQQSARE, MMKRAQQSARETKQEAK	Chr2:16976780-16976830(+)	0.791507	Extrinsic info.	AT2G40700.1	gi|1063699216|ref|NP_181602.2|;gi|1039012495|gb|AEC09865.2|	tr|A0A178VMS9|A0A178VMS9_ARATH	.	+	ATAAGATGA	ATG	191	569944539	ATG	MMKRTQQSARETKQEAKDASKAKSGLFASCSFSSLGLDPKLSDQLQGSLFASADIDILCLCLVSLV	8912593	ATG	MVKRTQQPARDSKQEAKDVNKSKNGLFASCTFSSLGLDPKLSDQLQGSVFLSLSNLFMLKELE	Intergenic - Exon, in-frame	AT2G40700	Extension (in-frame)	Additional Met
SQDSNMFER	Chr1:22159918-22159948(+)	0.79098	Ab initio	AT1G60095.1	gi|1063678482|ref|NP_001319273.1|;gi|1039008483|gb|AEE33659.2|	.	.		CCTCGATGT	ATG	120	72605	ATG	MFED	56260	ATA		Intergenic	AT1G60095	Novel exon	Novel exon upstream
MEEGTGFSLGR	Chr2:17933965-17933932(-)	0.811085	Extrinsic info.	AT2G43140.1	gi|1063699158|ref|NP_001318410.1|;gi|1032296559|gb|OAP10885.1|;gi|1039012148|gb|AEC10213.2|	tr|A0A178W053|A0A178W053_ARATH	.		TGTTGATGG	ATG	160	569944539	ATG	MEEGTGFSLGQPNRGYSGGGGGERAPSRLKSEL	140116060	ATG	MEEGTGFSLGQPNGGYGGGRGEERGLSRLKSEQ	Intron - Exon, in-frame	AT2G43140	Intron TIS - exon extension	Start 2nd exon
MDMLKKESKKR	Chr3:239370-239403(+)	0.711638	Extrinsic info.	AT3G01640.2	gi|1063708819|ref|NP_001327199.1|;gi|1039015681|gb|ANM65212.1|	.	.		TTAAAATGG	ATG	234	23295077	ATG	MDMLKKERK	2993934	GTG	MDIAKKR	Intergenic - 5' UTR	AT3G01640	Extension (in-frame)	Extension 16AA
AHAQTTEGASQVVESVR, AHAQTTEGASQVVESVRF	Chr3:21353746-21353769_21353865-21353906(+)	0.909772	Ab initio	AT3G57660.1	gi|1032287982|gb|OAP02309.1|	tr|A0A178V7U2|A0A178V7U2_ARATH	.		ACGCAATGG	ATG	197	480379329	ATG	MAHVQTTEVCLSFHRSVLFPMVFGSCFCSALDGLSYAFEVLFYPGSFPGG	102467030	ATG	MAQTTTEVC	In-frame splice junction	AT3G57660	Novel splicing	Novel splicing
MDTGGFVDEKGENR	Chr5:21324803-21324801_21324633-21324593(-)	0.863109	Ab initio	AT5G52545.2	gi|1063740877|ref|NP_001332099.1|;gi|1039021501|gb|ANM70493.1|	.	.		ACTAAATGG	ATG	202	392976575	ATG	MVTTISKAFFVYLQLFHF	55854	ATG	MVTTLSFYVSSYIINYFVFNSVKVSLLSSFSI	5' UTR	AT5G52545	Novel exon	Novel exon upstream
AAIQILDQVDDSADSLIESMR	Chr5:7083201-7083135(-)	0.758765	Ab initio		gi|21593259|gb|AAM65208.1|;gi|1032278357|gb|OAO92685.1|	tr|Q8LAQ8|Q8LAQ8_ARATH	TIS		CTTCAATGG	ATG	186	529050534	ATG	MAAIQILDQVDDSADSLIESMRGVQNTMALLHS	16486685	ATG	MAAQTQMLYQAQHDGSTDSLMESIGEMQTTMSQ	TE	AT5G20880	Protein-coding TE	Castellana et al. (g25586)
ARVKDSSGE, ARVKDSSGEY	Chr5:17893946-17893978(+)||Chr4:5943640-5943672(+)||Chr1:8461460-8461428(-)||Chr2:10085907-10085939(+)||Chr4:14280528-14280560(+)||Chr3:17436912-17436880(-)||Chr1:13483143-13483175(+)	0.87046	Ab initio		gi|9369408|gb|AAF87156.1|AC002423_21	tr|Q9LRA0|Q9LRA0_ARATH	TIS								.			TE	AT4G28960	Protein-coding TE
GDAAGGLR, GDAAGGLRSE	Chr5:3428175-3428207(+)	0.869056	Ab initio		gi|8979719|emb|CAB96840.1|;gi|34365661|gb|AAQ65142.1|;gi|51970522|dbj|BAD43953.1|	.	TIS		AGAAAATGG	ATG	242				.			TE	AT5G10850	Protein-coding TE
MDTNSLMLIDNNGSFE	Chr1:30103899-30103852(-)	0.78777	Ab initio		gi|1032302749|gb|OAP17074.1|	tr|A0A178WG11|A0A178WG11_ARATH	TIS		AGGATATGG	ATG	188	26362418	ATT		176110	ATG	MDNNTSSLMLIDDNNGSFEIDDKSHLDLVTPTT	TE	AT1G80020	Protein-coding TE	Castellana et al. (g7601)
MNRIDEEPQIHE	Chr1:23443229-23443247_23443332-23443348(+)	0.806674	Ab initio			.	TIS		TAGTCATGA	ATG	158	117069152	ATG	MQRINEGT	208005	ATG	MARNDISDEEGTQITSHKP	Intergenic	AT1G63210	Extension (in-frame)	125 AA extension
PLSYSSPSSSEER, PLSYSSPSSSEERS	Chr5:9567176-9567132(-)||Chr4:5489901-5489857(-)||Chr4:4340664-4340708(+)	0.91046	Ab initio		gi|2565007|gb|AAB81877.1|;gi|7267503|emb|CAB77986.1|	tr|O22278|O22278_ARATH	TIS								.			TE	AT4G08602	Protein-coding TE	Hanada et al. (sORF5540)
SQVNGLPATR	Chr1:16857835-16857803(-)	0.888693	Ab initio		gi|13876509|gb|AAK43485.1|AC084807_10;gi|225898008|dbj|BAH30336.1|	tr|Q94LA8|Q94LA8_ARATH	TIS		CAATCATGT	ATG	171				.			TE	AT1G44510	Protein-coding TE
SNLSSSSSGSTGPR	Chr1:6211226-6211271(+)||Chr4:10174960-10174915(-)	0.761615	Ab initio		gi|2832647|emb|CAA16722.1|;gi|7268635|emb|CAB78844.1|	tr|O49512|O49512_ARATH	TIS								.			TE	AT1G18050	Protein-coding TE
MDTSLLLPIIDLSSPEKISTTQLIR	Chr4:9432316-9432241(-)	0.669429	Extrinsic info.			.	.	++	GCGAAATGG	ATG	194	555976461	ATG	MGTSLLLPIIDLSSPGKISTAQLIRQVLL	120564069	ATG	METSLVLPIVDISSPDKITTARLIRRVLIHIS	5' UTR	AT4G16765	Novel exon
ASTSGQQQALSR	Chr2:10684248-10684287(+)	0.911347				.	.	++	TCACGGTGG	GTG	195	569944539	GTG	MASTSGQQQALSRRKPLSSSSSSPPSSSPVRAPAAKKPSPEFPFWQQNWFIGLLFVMALGFF	140116060	GTG	MASTSGQQQALSRRKPPPSSPPPSSDSPLRTPSARKPIPEFPFYQRNWFIALLFLMALGFF	5' UTR	AT2G25110	Extension (in-frame)	Extension 60 AA,WB
MDESNEIILQKSKR	Chr3:4969595-4969550(-)	0.824169	Ab initio		gi|1032292501|gb|OAP06828.1|	tr|Q9LH75|Q9LH75_ARATH	.	++	GTATGATGG	ATG	183	522965218	ATG		29655167	ATG		TE	AT3G14800	Protein-coding TE	Castellana et al. (g14206)
SNLSTSSTGSTGPR	Chr3:11964523-11964568(+)	0.836319	Ab initio			.	.	++	TTTCGATGA	ATG	138	92675	ATG	MSNLSSSSTGSTGPRGRGRVVGVPKSCWCGEGIVALMSKSDPNPYRRYFRCGFAAKHRVMSISIS	30605	AGG		TE	AT3G30360	Protein-coding TE
MQNLAGQR	Chr4:13233125-13233149(+)	0.686984				.	.	++	ACAAGCTGC	CTG	169	555976461	CTG	MQNLAGQRSDVLENLTPIVRKRVDALRDIQVREISFV	56769005	CT-		L -> M	AT4G26110	L -> M	Downstream alt. TIS
MDNKPMPSTPLANGGTPPMGGGER	Chr4:6704298-6704226(-)	0.653311				.	.	+	GAAAACTGG	CTG	250	63037366	CTG	MDNKPMPSTPLANGVSPPLCGVERTEVTASSTV	3180611	CTG	MEKPMPSTSLANGSVNGNAGDRPPDVV	5' UTR - Exon, in-frame	AT4G10925	Extension (in-frame)	Extension 5 AA
MDSSANPNNTESNTKGNEDEGR	Chr1:16071341-16071407(+)	0.765501	Ab initio		gi|12322417|gb|AAG51228.1|AC035249_3;gi|12323055|gb|AAG51515.1|AC068324_3	tr|Q9C513|Q9C513_ARATH	.	+	TGCAGATGG	ATG	177				.			TE	AT1G42705	Protein-coding TE
AMEDKSPTLLISEDLSR	Chr5:3718907-3718961(+)	0.834931				.	.	+	TCACAGTGG	GTG	215	529050534	GTG	MAMEDKSLTLPIPEDLSRKIISLAAGEAHTIALTGKYKSYYSFKFSR	40566301	GTG	MAMDVKTTPLQISEDLSRKITSLAAGEAHTIALTGKPKQSPQLRLVSR	5' UTR - Exon, in-frame	AT5G11580	Extension (in-frame)	Extension 2 AA
MMSQSSGSDANSISR	Chr5:9253637-9253592(-)	0.85157				.	.	+	CAAAAATGA	ATG	227				.			TE	AT5G26350	Protein-coding TE	Wrong splicing prediction TAIR10
SRSDKEASSSNY	Chr4:1371559-1371521(-)	0.788232	Extrinsic info.		gi|3924595|gb|AAC79096.1|;gi|7270179|emb|CAB77794.1|	.	.	+	GATCGATGT	ATG	144	73373385	ATG	MSRLLSFRSSSLT	.			Intergenic - 5'UTR	AT4G03090	Novel exon	Extension of Araport AT4G03090.5
AFYTNKPNKLQR	Chr1:8954991-8954952(-)	0.416666				.	.		CCAAAATGG	ATG	226	44723749	ATG	MAFYTKQTK	11692088	ATG	MAFQTNNQRREHIMRNLTKKYSGLKIIYR	Reverse strand	AT1G25490	Reverse strand	3'UTR
ANGIIFITYTYKSKTFR	Chr1:22283693-22283747(+)	0.573134				.	.		AACAAGTGG	GTG	228	117969639	---		.			Intergenic		Intergenic
ATGIWIYGVSWFR	Chr1:8867189-8867231(+)	0.479906				.	.		AATCTCTGG	CTG	191	44723749	CTG	MATGIWIFGVSWFRNRRFRTRLPPC	11692088	CTG	MAAGIWIHGVSRFRNRRIHTRVRSSSPSPPPWLTYPLFTSGSSYSLSLFLILFSEKFKSLEQKGLN	Exon, frameshift	AT1G25290	Exon, Frameshift
GISNRLKFSHF	Chr2:11029230-11029265(+)	0.305382	Extrinsic info.			.	.		GGGACATGG	ATG	177	569944539	ATG	MGISNRLKFSHFFHFSQHITQDNEEILL	140116060	ATG	MGIGNRLKVSHLFHLSQYITQDDEEILLHE	Reverse strand	AT2G25850	Novel gene
GYVLVRIIGNL	Chr4:8516244-8516279(+)	0.52717				.	.		TAAAGATGG	ATG	239	555976461	ATG	MGYVLVRIIGNLY	696259	GTG	MGLVLVRIIGNVSLG	Exon, frameshift	AT4G14850	Exon, Frameshift
MDGVVYYVAR	Chr4:14663262-14663232(-)	0.301853	Extrinsic info.		gi|1032286171|gb|OAP00499.1|	tr|A0A178V2Q6|A0A178V2Q6_ARATH	.		TATGTATGG	ATG	164	555976461	ATG	MNGVMYYIAKISDELSKSLISFNLRSEDFNVIK	47889	ATA		Intron - Exon, in-frame	AT4G29970	Intron TIS - exon extension
MDLKFCFLIQILE	Chr1:24406983-24406945(-)	0.602723	Extrinsic info.			.	.		TGTGCATGG	ATG	145	331573777	--A		96578	ATG	MSFQL	Intron - Exon, in-frame	AT1G65630	Intron TIS - exon extension	Skip 6 exons, 2 last exons left
MDSYLDGDDEQQSR	Chr3:4367909-4367951(+)	0.238361				.	.		TCTCTCTGG	CTG	153	522965218	CTG	MGSYLDGDDEQS	155439649	CTG	MGSHLARDDERS	Exon, frameshift	AT3G13430	Exon, Frameshift	Exon TIS, alternative startcodon; frameshift
MECIWLAQSGFVSTYR	Chr1:10632154-10632106(-)	0.585566				.	.		TAAAAATGG	ATG	259	829128258	-CG		126664429	G-G		Intergenic		Intergenic
MEDLAMKR	Chr1:23655017-23655041(+)	0.658944	Extrinsic info.			.	.		CAACAATGG	ATG	244	8497	ATG	MGDLEMKMISGIYMNSANHWTKKKKIMIASLSLNPAECQTKMMKRETKLYLEKRQKTKTRISP	6942	ATG	MEVLATKMVTVTTGIHRTRDPNVDPAMMK	Exon, frameshift	AT1G63750	Pseudogene
MEEMIIDEAIDETIVEENVGELGMR	Chr3:2678901-2678976(+)	-0.0262674	Extrinsic info.			.	.		GTTTCATGG	ATG	146	522965218	ATG	MEEMIVDEAIDESIVEENVGELGMREEEKGVMGLAEEESSLEEEVDEEGVVVEMVVNERDVDLFQM	155439649	GCG		Reverse strand	AT3G08820	Novel gene
MEHDAHVFSDPTLF	Chr3:13121098-13121057(-)	0.330816				.	.		AGGTTGTGG	GTG	166	110699	caa		.			TE	AT3G32118	Protein-coding TE	Reverse strand
MEIHVPDRRDFNTF	Chr4:11715-11674(-)	0.0642107	Extrinsic info.			.	.		AAGGAATGG	ATG	208	73373385	ATG	MEIHVPDRRDFNTFPSQIDVGVLLACLNTRII	16559766	ATG	MEIHIPDRRDFSSLPSQTDAGVLFARLDTTLLY	Exon, frameshift	AT4G00026	Novel gene
MEIKCSSYPENYLVGYLLKR	Chr4:9290609-9290669(+)	0.193415				.	.		ATGGTATGG	ATG	154	555976461	TTG		.			Intergenic		Intergenic	5' UTR Araport AT4G16480.2
MEKASNER	Chr1:2015250-2015274(+)	0.556535	Extrinsic info.			.	.		CCAGAATGG	ATG	193	829128258	ATG	MEKASNERVVGNNIRSNSHFFHMVQNVQRSIHLSVFAKTINDSVVDYNIRFISQSHDLINQRHGLL	126664429	GCT		Reverse strand	AT1G06580	Novel gene
MEMPAATCL	Chr1:27424862-27424836(-)	0.404039				.	.		ATATCGTGG	GTG	195	331573777	ATG	MRMCADTYLELLAIMFHIDYRKKDESQESHFKD	119898370	ATG	MGNWECILLYMWTCWPFTFSDCL	Intron	AT1G72880	Intron TIS - exon extension	Skip 5 exons
MESANLNIGM	Chr3:2402889-2402918(+)	0.394338	Extrinsic info.			.	.		CTCACATGG	ATG	170	522965218	ATG	MESAT	155439649	---		Intron	AT3G07530	Novel exon
MEVDLVALR	Chr1:23640980-23641007(+)	0.361358	Extrinsic info.			.	.		CATAAATGG	ATG	224	12793	ATG	MEVI	.			Intergenic	AT1G63730	Novel exon
MFFFSSLPILYR	Chr2:15574612-15574648(+)	0.271557				.	.		GCTCTATGT	ATG	104	569944539	CGG		.			Intergenic		Intergenic
MFGGNDYTR	Chr3:13209736-13209763(+)	0.733754	Ab initio		gi|11994531|dbj|BAB02595.1|	tr|A0A178V5I1|A0A178V5I1_ARATH	.		TGAAGATGT	ATG	175				.			TE	AT3G32240	Protein-coding TE
MFHMFIGFKLEPIFIER	Chr1:19204289-19204340(+)	0.30456				.	.		GAAATATGT	ATG	181	829128258	ATG	MFHMFIKFEFEP	.			Intergenic		Intergenic
MFLSQWLR	Chr5:21823264-21823288(+)	0.67803				.	.		TACTTCTGT	CTG	130	392976575	CTG	MWFCHSG	64049113	TTA		Intron - Exon, in-frame	AT5G53760	Intron TIS - exon extension	Skip 1 exon
MFVVFFLIQTYTIPKR	Chr2:4900495-4900543(+)||Chr2:4922168-4922216(+)	0.247186				.	.								.			Intergenic	AT2G12200/AT2G12280	Intergenic	Upstream exactly same of 2 BLAST homologues AT2G12200.1 and AT2G12280.1
MHLNLNRVRKLGLGLGLLTHH	Chr2:3463116-3463178(+)||ChrM:72491-72553(+)	0.241646				.	.								.			Intergenic		Intergenic	Both intergenic, starting GTG
MHRRTINELGF	Chr5:25035050-25035018(-)	0.419851				.	.		CGAATCTGC	CTG	158				.			Intergenic		Intergenic
MIEFQIAGEQREHF	Chr2:16033669-16033628(-)Met6	0.25055	Extrinsic info.			.	.		TGTCAATGA	ATG	159	569944539	ATG	MVKISDFRRTKRASS	41200941	TTG		3' UTR	AT2G38280	Novel exon	Novel exon, overlapping 3'UTR other gene
MIGAISINTF	Chr4:17810400-17810371(-)	0.706714				.	.		GTTGAGTGA	GTG	129	555976461	GTG	MIGAISINTFFTSARIDL	68793916	GCG		Reverse strand	AT4G37880	Reverse strand
MIIEITMR	Chr2:14711243-14711216(-)	0.422579				.	.		TACACATGA	ATG	167	569944539	ATG	MIIIDITVRLFQQG	49501296	ATG	MIMIHSTMYVTRT	Reverse strand	AT2G34870	Reverse strand	3'UTR
MILLNGTEIALLSGLYFTACA	Chr5:1113996-1113931(-)	0.306995				.	.		TCATGATGA	ATG	156	529050534	ATG		135173447	---		Intron - Exon, frameshift	AT5G04110	Intronic
MILSIYDR	Chr3:19929710-19929686(-)	0.643834				.	.		AGGACCTGA	CTG	163	480379329	CCT		.			Reverse strand	AT3G53790	Reverse strand
MIPIVKFEIGNGVGL	Chr5:21323287-21323243(-)	0.318834				.	.		TTTGTGTGA	GTG	109	392976575	GTG	MNL	.			Intron	AT5G52540	Intronic	Intron TIS, alternative startcodon; frameshift
MISDYKER	Chr5:26302783-26302807(+)	0.64531				.	.		ACAAGCTGA	CTG	185	392976575	CTG	MIMCVS	14802515	CTG	MIRDN	Reverse strand	AT5G65740	Reverse strand
MIYTYNYR	Chr1:9335665-9335641(-)	0.422567	Extrinsic info.			.	.		AATATATGA	ATG	174				.			Intergenic		Novel gene
MKCSRVYLF	Chr2:10166849-10166823(-)	0.388575	Extrinsic info.		gi|3738337|gb|AAC63678.1|	tr|O82216|O82216_ARATH	.		TAACGATGA	ATG	196	51708	ATA		38295	ATA		TE	AT2G23880	Protein-coding TE
MKIAVFHSIE	Chr2:10951417-10951446(+)	0.602068				.	.		CATAAATGA	ATG	194	15578	GTG	MKIVIFHSIESKHNSSVPKKTNDETISSKLQMTLRSFTTSYLSL	.			Intergenic		Intergenic
MKKRLSTGGAKQF	Chr5:11052455-11052417(-)	0.212092				.	.		AGTGGGTGA	GTG	126				.			Intergenic		Intergenic
MKNKSDKEPKSKNISEICLL	Chr4:16000757-16000816(+)	0.306664				.	.		ACTCGGTGA	GTG	139	555976461	GTG	MKKLAKEPKSKNISEFCFF	66772286	--G		Intron	AT4G33180	Intronic
MKTKVGNIVLNSKSSRGAMQSNGE	Chr1:17069434-17069505(+)	0.2887				.	.		TTTTCATGA	ATG	125	7555	ATG	MKTKVGIAPTLNSL	2863	ATG	MKRKVGIASTLNSLATDCS	Intergenic	AT1G45130	Intergenic	200bp downstream of transcript
MLDYSDVGIFR	Chr3:4551175-4551208(+)	0.683985				.	.		ACAAAATGT	ATG	195	522965218	ATG	MLDHHRWSRDTLR	17198	ATG	MLDNHHRSREVTLMKISSGQGIVKPPIG	Intergenic	AT3G13820	Intergenic	400bp downstream
MLKSWTGLFVLKR	Chr1:4730350-4730389(+)	0.365753				.	.		AACTTATGA	ATG	147	829128258	G-G		126664429	---		3' UTR	AT1G13790	3' UTR
MLQEHCINQMTFFYKQKFHK	Chr2:3881566-3881625(+)	0.133403				.	.		CTGAAATGT	ATG	167				.			TE	AT2G10190	Protein-coding TE	Reverse strand transcript
MLQSHTQR	Chr5:8298944-8298968(+)	0.659754	Extrinsic info.			.	.		GATTGATGC	ATG	129	529050534	ATG	MLQFHTRRSQIQGIFFPMLIYYNISETISV	3626329	ATG	MLQFHPQRSRIQGTFLSKLQL	Exon, frameshift	AT5G24340	Novel exon
MLRSVAFDDFR	Chr3:7697176-7697208(+)	0.451885				.	.		CGAATCTGC	CTG	158	522965218	CTG	MVQSFGFAHIRGSLAC	41354	CTC		Reverse strand	AT3G21850	Reverse strand
MLSLQLINHK	Chr1:20258161-20258132(-)	0.460314				.	.		ACCTCATGT	ATG	111	829128258	AAG		2456	ATG	MVNLFNFALSSKPPQS	Reverse strand	AT1G54260	Reverse strand
MLTVAMKRLVGWISVKED	Chr2:15827920-15827867(-)	0.350918				.	.		GATTACTGC	CTG	149	569944539	CTG	MLTVAMKRSVGVISVREDDEDMRVRRSSQFSFQ	140116060	CTG	MLK	Exon, frameshift	AT2G37740	Exon, Frameshift
MNPQNLVVADPLLCLWNE	Chr1:6609278-6609331(+)	0.269193				.	.		CATTGATGA	ATG	152	829128258	ATG	MNPWNLVVADPLLCLWNEIV	95804789	ATA		3' UTR	AT1G19120	3' UTR
MNSISSSSMR	Chr3:987052-987082(+)	0.716079	Ab initio			.	.		ACAAAATGA	ATG	205				159175	GTG	MNSSSVSPVPPPCCVSRNWVHNVFPSFHGEDVRTSLLTHILKEFKSKAIYPFIDDKMKRGKIIGPE	Pseudogene	AT3G03855	Pseudogene	Pseudogene TIS
MNVGIFINEER	Chr2:13150264-13150232(-)	0.396579	Extrinsic info.			.	.		GTAAAATGA	ATG	195	569944539	ATG	MNVRIFINEERRWISFHFRWIQFWSGDLEI	96470	TTA		Reverse strand	AT2G30900	Novel gene
MNVHSLFR	Chr2:10134369-10134345(-)	0.397432				.	.		GGGATATGA	ATG	142	569944539	ATG	MKV	.			Intergenic		Intergenic
MNVKGVGR	Chr5:12470980-12470956(-)	0.484052	Extrinsic info.			.	.		AACTAATGA	ATG	176	874861	TAG		.			Intergenic	AT5G33223	Novel gene
MQFQFVVWGLFNTIQYTYIVI	Chr2:16422730-16422668(-)	0.216878				.	.		TGTGGATGC	ATG	103	569944539	ATG	MQFQFAVWGSFNIIQYTFFVIDLYSTSIIGAIN	4918	---		Intergenic		Intergenic
MQGLSITVVCISF	Chr3:5966970-5967008(+)	0.337326				.	.		TGGATATGC	ATG	135	522965218	ATG	MQGLTITVSCFSFC	155439649	AGA		Intron	AT3G17430	Intronic
MQLWILDLSLPMLAYAME	Chr3:8469049-8469102(+)	0.499111	Extrinsic info.			.	.		ATCCAATGC	ATG	144	522965218	ATG	MQ	3986898	ATG	MQLWILDL	Exon, frameshift	AT3G23590	Novel exon
MQWRLNPLEL	Chr2:17612367-17612396(+)	0.301725				.	.		AGAGACTGC	CTG	163	569944539	CTG	MQWRLNPLELDGLSSSSS	140116060	CTG	MLWRLNSLELDGLCSSSS	Reverse strand	AT2G42280	Reverse strand
MRNENIRKTFENFIND	Chr3:1012658-1012705(+)	0.22561				.	.		CCTCTCTGC	CTG	105	522965218	CTG	MHNQNIKNRVNLFNNLVLTNTNSSRITSSQGMNHVRHHQFFRCPSVVSFFLLP	9315	TTG		Reverse strand	AT3G03930	Reverse strand	Intron
MRQEQKLNKTNCNISSRL	Chr1:8180156-8180209(+)	0.274158				.	.		ACGTCATGA	ATG	134	829128258	ATG	MKQQRKLNKPNSNMF	.			Intergenic		Intergenic
MRRKTNNAESREMW	Chr1:18128909-18128950(+)	-0.429295				.	.		AAGAAATGA	ATG	211	829128258	ATA		125284584	ACA		Reverse strand	AT1G49005	Reverse strand
MYCEDSIWLS	Chr1:22196611-22196582(-)	0.415029	Extrinsic info.			.	.		GATGAATGT	ATG	144	49337	ATC		63534	ATT		Pseudogene	AT1G60180	Pseudogene
MYEVPLETFSISNLIYWVCDTQLFPR	Chr3:19802978-19803056(+)	-0.0111215				.	.		TACTACTGT	CTG	159				.			Intergenic		Intergenic
MYGENGKR	Chr1:6210805-6210781(-)	0.364832	Extrinsic info.			.	.		AGATAATGT	ATG	180	829128258	ATG		.			Intron	AT1G18050	Novel exon	2 different peptides present in intron
MYIGIVRAM	Chr3:1947050-1947076(+)	0.454822				.	.		AGAAGATGT	ATG	182	522965218	AT-		.			Intergenic		Intergenic	Reverse strand 3' UTR araport
MYISHAESLR	Chr4:14403428-14403398(-)	0.371515				.	.		TGCTTCTGT	CTG	106	555976461	CTG	MYISHTQSLKLM	120564069	TTA		3' UTR	AT4G29220	3' UTR	Also opposite strand AT4G29210 5' UTR
MYQSHETAAAM	Chr1:18853453-18853421(-)4	0.606032				.	.		AGAGAATGT	ATG	169				.			TE	AT1G50860	Protein-coding TE
MYTNEISIKSPAL	Chr2:1327097-1327135(+)	0.360419				.	.		TCTCTGTGT	GTG	113				.			Intergenic		Intergenic
ANEVNANELPGNIGAGDAPR	Chr5:11784758-11784695(-)||Chr1:16518619-16518556(-)||Chr1:16527743-16527680(-)	0.843144	Extrinsic info.		gi|7523686|gb|AAF63125.1|AC009526_10	tr|Q9MA70|Q9MA70_ARATH	.								.			TE	Multiple	Protein-coding TE	Castellana et al. (g4097)
PLNIIALGF	Chr4:2735327-2735298(-)	0.687081				.	.		CGACGATGC	ATG	154	29489	GCG		.			Intergenic		Intergenic
AVAVVMDPR	Chr1:30102450-30102420(-)	0.890775	Extrinsic info.		gi|1032302749|gb|OAP17074.1|	tr|A0A178WJ46|A0A178WJ46_ARATH	.		TGCTTATGG	ATG	146	26362418	TTG		176110	CTG	MAVAVVMDPRFKMKLIEFSFSKAYGEDAEKWIR	TE	AT1G80020	Protein-coding TE	Castellana et al. (g7601)
SCTLLVSILEEPIR	Chr1:16482443-16482398(-)	0.481914				.	.		TGCACATGT	ATG	133	829128258	ATG	MTCTLLVSI	217538	ATG	MSCTLLVSI	Reverse strand	AT1G43690	Reverse strand
SHGNEMDIKQHL	Chr1:21865864-21865826(-)	0.412429				.	.		CAATAGTGT	GTG	195	117085870	GTG	MSHGNEMDIKQHLRGNISSSSYEAVAAAIACLA	8401828	GTG	MSHGNEMDIKQHLRGNISSSSYEAVAAAIACLA	Reverse strand	AT1G59520	Reverse strand
MKETKMAGR	Chr4:10472692-10472665(-)	0.79507				.	.		GAGCTCTGA	CTG	153	555976461	CTG	MKKTKMVGGSGGGRGGGASADLHSAARSGD	52086141	---		5' UTR - Exon, in-frame	AT4G19150	Extension (in-frame)	Extension 5 AA
MLDLNIYR	Chr5:24814899-24814923(+)	0.811971	Extrinsic info.			.	.		AAGACATGT	ATG	177	392976575	---		.			Reverse strand	AT5G61760	Novel exon	Novel exon for other gene
SQLQVDYQSNPVR	Chr3:15163902-15163944(+)	0.342656				.	.		TCAATGTGT	GTG	159	78991	GGT		.			Intergenic		Intergenic
MNQRGKSNFE	Chr5:2688573-2688602(+)	0.806129	Ab initio			.	.		GAAAAATGA	ATG	220	529050534	ATG	MSERGKS	14677	ATG	MSSRVNSNYQSFLAHTSPLVPVHYHSQVTF	Intergenic	AT5G08360	Novel exon	Novel exon upstream
MYLVVYVR	Chr5:22928441-22928465(+)	0.856038				.	.		GTTATATGT	ATG	123	392976575	ATG	MYLVVYVRFIKCTPNRKCVTCSLDREFISYLKLISLLTEKTRLIDFLFYFFLD	20341009	ATG	MYLVVYVRFIKSTPNRKCVTYKF	Reverse strand	AT5G456640	Reverse strand
SRDDIPFTKSPGITTATSD	Chr3:11505399-11505340(-)	0.245612	Extrinsic info.			.	.		TGATTATGT	ATG	144				.			TE	AT3G29643	Protein-coding TE	Reverse strand transcript
SAPSAKQQR	Chr1:29464164-29464194(+)	0.863503	Extrinsic info.			.	.		AATCGATGT	ATG	160	331573777	ATG	MSAPSAKQRRKEEEDVAVEDCFAAKAERFPVVVVGTNEERPKELTEIIQRTLSDSNRLRTSSSEDT	119898370	ATT		Reverse strand	AT1G78310	Novel gene
SSENDYTR	Chr2:4724835-4724808(-)	0.693909	Extrinsic info.		gi|1032297190|gb|OAP11516.1|	.	.		CGTAGATGT	ATG	140	70052	TAC		.			TE		Protein-coding TE	Hanada et al. (sORF2421),
SSVPRNAPDANVVM	Chr1:18939930-18939886(-)	0.514785				.	.		CTAATGTGT	GTG	163	829128258	GTG	MSSVPRNGPDAILVMSGEVIYNHFVFRLDFKDW	28812988	CTG	MSLQCRETHRLRTWWRLGKSLTTTLCLDSISKT	Intron - Exon, in-frame	AT1G51130	Intron TIS - exon extension	Skip 5 exons
SVLVTRLLSSSKEIGNE	Chr2:17491452-17491399(-)	0.167678	Extrinsic info.			.	.		GATTCATGT	ATG	131	569944539	ATG	MSV	140116060	ATC		Reverse strand	AT2G41900	Novel gene
TVGTLCATVITVQSANSSL	Chr3:7457907-7457966(+)	0.208599				.	.		TGTCTATGA	ATG	130	522965218	ATG	MTVGTLCATVITVQSANSSLIIL	155439649	ATA		Reverse strand	AT3G21250	Reverse strand	Exon
TVYRIESRPREEHY	Chr1:16984120-16984164(+)	0.0457439	Extrinsic info.			.	.		AGTAGATGA	ATG	159	829128258	ATG	MMMVYRIE	389557	CTG	MILVYRIE	TE	AT1G44920	Protein-coding TE
VCFNLIVVVSVKHLGFI	Chr5:9159653-9159600(-)	0.142025				.	.		TCGTTGTGG	GTG	152	529050534	CAC		29307392	ACG		Intron	AT5G2610	Intronic
