# Supplementary material for: N-terminal Proteomics Assisted Profiling of the Unexplored Translation Initiation Landscape in Arabidopsis thaliana
Source: Mol Cell Proteomics. 2017 Apr 21;16(6):1064–80. doi: 10.1074/mcp.M116.066662 (PMC5461538; doi:10.1074/mcp.M116.066662)
Supplement: Supplemental Data [file 10.1074_M116.066662_mcp.M116.066662-4.xlsx]

## Sheet: SupplementalDataset1
Peptide info									Combined FDRScore		Individual search engine results						Modifications	TermiNatorV3
											COMET		MS-GF+		Crux
Peptide sequence	Genomic location(s)	Protease	MS Run	Scan index	Precursor m/z	Charge	Retention time (s)	MS²PIP Pearson cor	Search engines	FDRscore	Xcorr	FDRscore	-log(SpecEval)	FDRscore	Xcorr	FDRscore	Modification (position peptide)	Query	Prediction	Likelihood
ASTSGQQQALSR	Chr2:10684248-10684287(+)	Trypsin	8ab0e245ad1979ce___R23567_3801_1_plant_cc_tryp_no_SCX_fr_28-32-9	533	638.318	2	1211.7	0.911347	COMET,MSGF,CRUX	0.01	2.457	0.0833333	14.2678	0	2.41426	0.0333333	Ace (Nt);	MASTSGQQQALSR	Ac-A(2)	83
PLSYSSPSSSEERS	Chr5:9567176-9567132(-)||Chr4:5489901-5489857(-)||Chr4:4340664-4340708(+)	AspN	0fdf8708e3b3bf53___R23718_3805_4_plant_cc_AspN_no_SCX_fr_24-28-10	1157	780.362	2	1574.23	0.91046	COMET,MSGF,CRUX	0	3.5014	0	11.4534	0	3.10996	0	Ace13C2D3 (Nt);	MPLSYSSPSSSEERS	P(2)	100
AHAQTTEGASQVVESVRF	Chr3:21353746-21353769_21353865-21353906(+)	Chymotrypsin	bccdd3e533766d9f___R23612_3802_2_plant_cc_chymo_no_SCX_fr_28-32-9_140715180524	1390	979.984	2	2029.64	0.909772	COMET,MSGF,CRUX	0	4.331	0	21.6594	0	4.58791	0	Ace (Nt);	MAHAQTTEGASQVVESVRF	Ac-A(2)	83
AHAQTTEGASQVVESVRF	Chr3:21353746-21353769_21353865-21353906(+)	Chymotrypsin	bccdd3e533766d9f___R23613_3802_2_plant_cc_chymo_no_SCX_fr_28-32-10_140715190945	1346	979.984	2	2037.05	0.90401	COMET,MSGF,CRUX	0	4.32	0	21.1198	0	4.45088	0	Ace (Nt);	MAHAQTTEGASQVVESVRF	Ac-A(2)	83
MEASLMADLQR	Chr2:7776690-7776657(-)	Trypsin	d61db5162469cabf___L27064_2852_Petra_plant_CC_dark_32-28-8	846	669.805	2	1470.1	0.902764	COMET,MSGF,CRUX	0.195652	3.7421	0	11.5188	0.04	3.3539	0.05	Ace (Nt); Oxidation (M1,M6);	MEASLMADLQR	Ac-M(1)	100
MEASLMADLQR	Chr2:7776690-7776657(-)	Trypsin	8ab0e245ad1979ce___R23574_3801_1_plant_cc_tryp_no_SCX_fr_24-28-1	828	669.805	2	1608.97	0.900244	COMET,MSGF,CRUX	0	3.7679	0	11.6682	0	3.81196	0	Ace (Nt); Oxidation (M1,M6);	MEASLMADLQR	Ac-M(1)	100
MEASLMADLQR	Chr2:7776690-7776657(-)	Trypsin	d61db5162469cabf___L27092_2852_Petra_plant_CC_dark_24-20-4	633	669.805	2	1484.71	0.896423	COMET,MSGF,CRUX	0	3.8428	0	11.5186	0	3.25984	0	Ace (Nt); Oxidation (M1,M6);	MEASLMADLQR	Ac-M(1)	100
MEASLMADLQR	Chr2:7776690-7776657(-)	Trypsin	8ab0e245ad1979ce___R23597_3801_1_plant_cc_tryp_no_SCX_fr_20-24-9	1113	669.805	2	1611.92	0.895587	COMET,MSGF,CRUX	0	3.8918	0	9.69996	0	3.78277	0	Ace (Nt); Oxidation (M1,M6);	MEASLMADLQR	Ac-M(1)	100
AHAQTTEGASQVVESVRF	Chr3:21353746-21353769_21353865-21353906(+)	Chymotrypsin	bccdd3e533766d9f___R23634_3802_2_plant_cc_chymo_no_SCX_fr_20-24-1	828	979.982	2	1727.63	0.89498	COMET,MSGF,CRUX	0	3.8732	0	20.7965	0	4.5441	0	Ace (Nt);	MAHAQTTEGASQVVESVRF	Ac-A(2)	83
MEASLMADLQR	Chr2:7776690-7776657(-)	Trypsin	8ab0e245ad1979ce___R23598_3801_1_plant_cc_tryp_no_SCX_fr_20-24-10	999	669.805	2	1614.9	0.892478	COMET,MSGF,CRUX	0	3.7822	0	11.6665	0	3.56719	0	Ace (Nt); Oxidation (M1,M6);	MEASLMADLQR	Ac-M(1)	100
AVAVVMDPR	Chr1:30102450-30102420(-)	Trypsin	d61db5162469cabf___L27093_2852_Petra_plant_CC_dark_24-20-5	595	510.778	2	1406.81	0.890775	COMET,MSGF,CRUX	0	2.5772	0	10.2103	0	2.37929	0	Ace13C2D3 (Nt); Oxidation (M6);	MAVAVVMDPR	Ac-A(2)	83
PLSYSSPSSSEER	Chr5:9567176-9567134(-)||Chr4:4340664-4340706(+)||Chr4:5489901-5489859(-)||Chr5:10789680-10789638(-)	Trypsin	d61db5162469cabf___L27086_2852_Petra_plant_CC_dark_28-24-14	964	736.846	2	1434.61	0.890632	COMET,MSGF,CRUX	0	3.3323	0	12.137	0	2.85283	0	Ace13C2D3 (Nt);	MPLSYSSPSSSEER	P(2)	100
SQVNGLPATR	Chr1:16857835-16857803(-)	AspN	0fdf8708e3b3bf53___R23715_3805_4_plant_cc_AspN_no_SCX_fr_24-28-7	1070	542.79	2	1427.2	0.888693	COMET,MSGF,CRUX	0.125	2.0056	0.1	10.6273	0	2.45333	0.111111	Ace (Nt);	MSQVNGLPATR	Ac-S(2)	85
SQVNGLPATR	Chr1:16857835-16857803(-)	AspN	0fdf8708e3b3bf53___R23716_3805_4_plant_cc_AspN_no_SCX_fr_24-28-8	1066	542.792	2	1426.65	0.87299	COMET,MSGF,CRUX	0	2.2632	0	11.5446	0	2.55934	0	Ace (Nt);	MSQVNGLPATR	Ac-S(2)	85
AHAQTTEGASQVVESVRF	Chr3:21353746-21353769_21353865-21353906(+)	Chymotrypsin	bccdd3e533766d9f___R23612_3802_2_plant_cc_chymo_no_SCX_fr_28-32-9	1225	979.983	2	1737.43	0.871972	COMET,MSGF,CRUX	0	4.0262	0	17.4543	0	4.1877	0	Ace (Nt);	MAHAQTTEGASQVVESVRF	Ac-A(2)	83
ARVKDSSGEY	Chr5:17893946-17893978(+)||Chr4:5943640-5943672(+)||Chr1:8461460-8461428(-)||Chr2:10085907-10085939(+)||Chr4:14280528-14280560(+)||Chr3:17436912-17436880(-)||Chr1:13483143-13483175(+)	Chymotrypsin	bccdd3e533766d9f___R23610_3802_2_plant_cc_chymo_no_SCX_fr_28-32-7	1002	603.308	2	1403.66	0.87046	COMET,MSGF,CRUX	0	2.4007	0	10.2752	0	2.69395	0	Ace13C2D3 (Nt,K4);	MARVKDSSGEY	A(2)	78
GDAAGGLR	Chr5:3428175-3428202(+)	Trypsin	d61db5162469cabf___L27069_2852_Petra_plant_CC_dark_32-28-13	382	379.693	2	1133.42	0.869056	COMET,MSGF,CRUX	0	2.2623	0.338889	8.82145	0	2.40451	0	Ace (Nt);	MGDAAGGLR	Ac-G(2)	82
GDAAGGLRSE	Chr5:3428175-3428207(+)	GluC	a9eeb67742df5dfc___R23535_3803_3_plant_cc_GluC_no_SCX_fr_28-32-3	765	487.73	2	1272.05	0.866122	COMET,MSGF,CRUX	0	1.8138	0.913324	7.37203	1.31101	2.35093	0	Ace (Nt);	MGDAAGGLRSE	Ac-G(2)	82
SAPSAKQQR	Chr1:29464164-29464194(+)	Trypsin	d61db5162469cabf___L27070_2852_Petra_plant_CC_dark_32-28-14	133	531.288	2	1036.18	0.863503	COMET,MSGF,CRUX	0	2.7042	0	11.6362	0	2.58618	0	Ace (Nt); Ace13C2D3 (K6);	MSAPSAKQQR	Ac-S(2)	85
MDTGGFVDEKGENR	Chr5:21324803-21324801_21324633-21324593(-)	Trypsin	d61db5162469cabf___L27079_2852_Petra_plant_CC_dark_28-24-7	659	830.367	2	1394.76	0.863109	COMET,MSGF,CRUX	0	2.9272	0	14.9731	0	3.01765	0	Ace (Nt); Ace13C2D3 (K10); Oxidation (M1);	MDTGGFVDEKGENR	Ac-M(1)	100
PETSHVAISLVTDR	Chr2:19125719-19125674(-)	Trypsin	8ab0e245ad1979ce___R23596_3801_1_plant_cc_tryp_no_SCX_fr_20-24-8	1410	786.423	2	1766.16	0.861925	COMET,MSGF,CRUX	0	3.6184	0	14.8754	0	3.83025	0	Ace13C2D3 (Nt);	MPETSHVAISLVTDR	P(2)	100
MDTGGFVDEKGENR	Chr5:21324803-21324801_21324633-21324593(-)	Trypsin	d61db5162469cabf___L27099_2852_Petra_plant_CC_dark_24-20-11	741	830.367	2	1428.18	0.857705	COMET,MSGF,CRUX	0.0333333	3.7213	0	16.2926	0	3.25525	0.125	Ace (Nt); Ace13C2D3 (K10); Oxidation (M1);	MDTGGFVDEKGENR	Ac-M(1)	100
METKMTSHGR	Chr5:8068440-8068470(+)	Trypsin	8ab0e245ad1979ce___R23582_3801_1_plant_cc_tryp_no_SCX_fr_24-28-9	169	649.794	2	952.304	0.857509	COMET,MSGF,CRUX	0	2.2463	0	10.235	0.025	2.43606	0	Ace (Nt); Ace13C2D3 (K4); Oxidation (M1,M5);	METKMTSHGR	Ac-M(1)	100
MYLVVYVR	Chr5:22928441-22928465(+)	Trypsin	d61db5162469cabf___L27084_2852_Petra_plant_CC_dark_28-24-12	1826	553.3	2	1822.77	0.856038	COMET,CRUX	0	2.7113	0	NA	NA	2.48014	0	Ace13C2D3 (Nt); Oxidation (M1);	MYLVVYVR	M(1)	89
GDAAGGLR	Chr5:3428175-3428202(+)	Trypsin	8ab0e245ad1979ce___R23561_3801_1_plant_cc_tryp_no_SCX_fr_28-32-3_140522121803	614	379.693	2	1234.34	0.855729	COMET,MSGF,CRUX	0	1.9193	0.556323	10.371	0	1.9261	0.517857	Ace (Nt);	MGDAAGGLR	Ac-G(2)	82
SMLSGKAAY	Chr4:15191319-15191348(+)	AspN	0fdf8708e3b3bf53___R23715_3805_4_plant_cc_AspN_no_SCX_fr_24-28-7	1622	516.754	2	1695.19	0.854165	COMET,MSGF,CRUX	0	2.7246	0	7.86067	0.12	2.47285	0	Ace (Nt); Ace13C2D3 (K6); Oxidation (M2);	MSMLSGKAAY	Ac-S(2)	85
PLSYSSPSSSEERS	Chr5:9567176-9567132(-)||Chr4:5489901-5489857(-)||Chr4:4340664-4340708(+)	AspN	0fdf8708e3b3bf53___R23719_3805_4_plant_cc_AspN_no_SCX_fr_24-28-11	1077	780.363	2	1581.49	0.852138	COMET,MSGF,CRUX	0	2.6577	0	8.48657	1.14398	2.76798	0	Ace13C2D3 (Nt);	MPLSYSSPSSSEERS	P(2)	100
MMSQSSGSDANSISR	Chr5:9253637-9253592(-)	Trypsin	8ab0e245ad1979ce___R23583_3801_1_plant_cc_tryp_no_SCX_fr_24-28-10	462	816.335	2	1146.59	0.85157	COMET,MSGF,CRUX	0	4.1136	0	13.866	0	4.02759	0	Ace (Nt); Oxidation (M1,M2);	MMSQSSGSDANSISR	*M(1)	100
AHAQTTEGASQVVESVR	Chr3:21353746-21353769_21353865-21353894(+)	Trypsin	8ab0e245ad1979ce___R23577_3801_1_plant_cc_tryp_no_SCX_fr_24-28-4	962	906.448	2	1444.34	0.85009	COMET,MSGF,CRUX	0	3.6797	0	15.9193	0.0333333	4.33963	0	Ace (Nt);	MAHAQTTEGASQVVESVR	Ac-A(2)	83
AHAQTTEGASQVVESVRF	Chr3:21353746-21353769_21353865-21353906(+)	Chymotrypsin	bccdd3e533766d9f___R23634_3802_2_plant_cc_chymo_no_SCX_fr_20-24-1_140716172854	1194	979.984	2	2041.31	0.845949	COMET,MSGF,CRUX	0	4.5153	0	21.6594	0	4.66553	0	Ace (Nt);	MAHAQTTEGASQVVESVRF	Ac-A(2)	83
ANEVNANELPGNIGAGDAPR	Chr5:11784758-11784695(-)||Chr1:16518619-16518556(-)||Chr1:16527743-16527680(-)	Trypsin	d61db5162469cabf___L27067_2852_Petra_plant_CC_dark_32-28-11	1260	674.328	3	1566.46	0.843144	COMET,MSGF,CRUX	0	3.9024	0	15.2439	0	4.37058	0	Ace (Nt);	MANEVNANELPGNIGAGDAPR	Ac-A(2)	83
ARVKDSSGE	Chr3:17436912-17436883(-)||Chr2:10085907-10085936(+)||Chr4:14280528-14280557(+)||Chr4:5943640-5943669(+)||Chr1:13483143-13483172(+)||Chr1:8461460-8461431(-)||Chr5:17893946-17893975(+)	GluC	a9eeb67742df5dfc___R23671_3803_3_plant_cc_GluC_no_SCX_fr_24-28-8	735	521.777	2	1219.04	0.840993	COMET,MSGF,CRUX	0	2.9095	0	8.62596	0	3.16777	0	Ace13C2D3 (Nt,K4);	MARVKDSSGE	A(2)	78
SNLSTSSTGSTGPR	Chr3:11964523-11964568(+)	Trypsin	8ab0e245ad1979ce___R23591_3801_1_plant_cc_tryp_no_SCX_fr_20-24-3	508	697.33	2	1261.11	0.836319	COMET,MSGF,CRUX	0	2.7643	0	10.4939	0	2.58284	0	Ace (Nt);	MSNLSTSSTGSTGPR	Ac-S(2)	85
AMEDKSPTLLISEDLSR	Chr5:3718907-3718961(+)	Trypsin	d61db5162469cabf___L27099_2852_Petra_plant_CC_dark_24-20-11	1712	1005.51	2	1937.65	0.834931	COMET,MSGF,CRUX	0	3.5228	0.0555556	11.3148	0.142857	3.35874	0	Ace (Nt); Ace13C2D3 (K5); Oxidation (M2);	MAMEDKSPTLLISEDLSR	Ac-A(2)	83
ARVKDSSGEY	Chr5:17893946-17893978(+)||Chr4:5943640-5943672(+)||Chr1:8461460-8461428(-)||Chr2:10085907-10085939(+)||Chr4:14280528-14280560(+)||Chr3:17436912-17436880(-)||Chr1:13483143-13483175(+)	Chymotrypsin	bccdd3e533766d9f___R23609_3802_2_plant_cc_chymo_no_SCX_fr_28-32-6	944	603.309	2	1403.27	0.83447	COMET,MSGF,CRUX	0	2.5983	0	9.54432	0	2.66633	0	Ace13C2D3 (Nt,K4);	MARVKDSSGEY	A(2)	78
PLSYSSPSSSEER	Chr5:9567176-9567134(-)||Chr4:4340664-4340706(+)||Chr4:5489901-5489859(-)||Chr5:10789680-10789638(-)	Trypsin	d61db5162469cabf___L27087_2852_Petra_plant_CC_dark_28-24-15	816	736.846	2	1437.46	0.833467	COMET,MSGF,CRUX	0	3.1314	0	10.2951	0	2.71424	0	Ace13C2D3 (Nt);	MPLSYSSPSSSEER	P(2)	100
MMSQSSGSDANSISR	Chr5:9253637-9253592(-)	Trypsin	d61db5162469cabf___L27096_2852_Petra_plant_CC_dark_24-20-8	220	816.335	2	1075.21	0.83054	COMET,MSGF,CRUX	0	3.2307	0	14.4616	0	2.95267	0	Ace (Nt); Oxidation (M1,M2);	MMSQSSGSDANSISR	*M(1)	100
AHAQTTEGASQVVESVR	Chr3:21353746-21353769_21353865-21353894(+)	Trypsin	8ab0e245ad1979ce___R23577_3801_1_plant_cc_tryp_no_SCX_fr_24-28-4	961	604.635	3	1444.04	0.829868	COMET,MSGF,CRUX	0.0208333	3.5834	0.025	10.8377	0.1	3.52965	0.00701754	Ace (Nt);	MAHAQTTEGASQVVESVR	Ac-A(2)	83
MDESNEIILQKSKR	Chr3:4969592-4969550(-)||Chr3:4969595-4969550(-)	Trypsin	8ab0e245ad1979ce___R23561_3801_1_plant_cc_tryp_no_SCX_fr_28-32-3_140522121803	1486	921.983	2	1700.62	0.824169	COMET,MSGF,CRUX	0.0666667	2.6963	0	9.72739	0.1	3.1302	0	Ace (Nt); Ace13C2D3 (K11,K13); Oxidation (M1);	MDESNEIILQKSKR	Ac-M(1)	100
MDESNEIILQKSKR	Chr3:4969592-4969550(-)||Chr3:4969595-4969550(-)	Trypsin	d61db5162469cabf___L27097_2852_Petra_plant_CC_dark_24-20-9	1051	921.982	2	1606.98	0.819743	COMET,MSGF,CRUX	0	3.0441	0	10.3454	0	3.01313	0	Ace (Nt); Ace13C2D3 (K11,K13); Oxidation (M1);	MDESNEIILQKSKR	Ac-M(1)	100
MDTGGFVDEKGENR	Chr5:21324803-21324801_21324633-21324593(-)	Trypsin	8ab0e245ad1979ce___R23567_3801_1_plant_cc_tryp_no_SCX_fr_28-32-9	1116	830.367	2	1524.52	0.818151	COMET,MSGF,CRUX	0	3.0178	0	11.4596	0.0285714	3.186	0	Ace (Nt); Ace13C2D3 (K10); Oxidation (M1);	MDTGGFVDEKGENR	Ac-M(1)	100
AHAQTTEGASQVVESVR	Chr3:21353746-21353769_21353865-21353894(+)	Trypsin	8ab0e245ad1979ce___R23576_3801_1_plant_cc_tryp_no_SCX_fr_24-28-3	1016	906.446	2	1492.6	0.816497	COMET,MSGF,CRUX	0.00757576	3.478	0.00549451	14.3752	0.0185185	3.91147	0.01	Ace (Nt);	MAHAQTTEGASQVVESVR	Ac-A(2)	83
PLSYSSPSSSEER	Chr5:9567176-9567134(-)||Chr4:4340664-4340706(+)||Chr4:5489901-5489859(-)||Chr5:10789680-10789638(-)	Trypsin	d61db5162469cabf___L27066_2852_Petra_plant_CC_dark_32-28-10	853	736.847	2	1432.83	0.812558	COMET,MSGF,CRUX	0	2.594	0	8.7849	0	2.74267	0	Ace13C2D3 (Nt);	MPLSYSSPSSSEER	P(2)	100
MLDLNIYR	Chr5:24814899-24814923(+)	Trypsin	d61db5162469cabf___L27074_2852_Petra_plant_CC_dark_28-24-2	788	550.791	2	1799.7	0.811971	COMET,MSGF,CRUX	0.0625	2.6397	0	8.68521	0.0416667	2.58581	0	Ace13C2D3 (Nt); Oxidation (M1);	MLDLNIYR	*M(1)	100
MEEGTGFSLGR	Chr2:17933965-17933932(-)	Trypsin	d61db5162469cabf___L27095_2852_Petra_plant_CC_dark_24-20-7_130812093233	1009	621.27	2	1547.82	0.811085	COMET,MSGF,CRUX	0	3.4794	0	13.1867	0	2.91489	0	Ace (Nt); Oxidation (M1);	MEEGTGFSLGR	Ac-M(1)	100
MNRIDEEPQIHE	Chr1:23443229-23443247_23443332-23443348(+)	AspN	0fdf8708e3b3bf53___R23724_3805_4_plant_cc_AspN_no_SCX_fr_20-24-1	917	784.854	2	1415.11	0.806674	COMET,MSGF,CRUX	0	2.0033	0.625	10.9843	0	2.22159	0	Ace (Nt); Oxidation (M1);	MNRIDEEPQIHE	Ac-M(1)	67
MNQRGKSNFE	Chr5:2688573-2688602(+)	GluC	a9eeb67742df5dfc___R23679_3803_3_plant_cc_GluC_no_SCX_fr_20-24-1	718	658.306	2	1345.5	0.806129	COMET,MSGF,CRUX	0	2.2095	0	9.3799	0.601974	2.3158	0	Ace (Nt); Ace13C2D3 (K6); Oxidation (M1);	MNQRGKSNFE	Ac-M(1)	67
PLSYSSPSSSEER	Chr5:9567176-9567134(-)||Chr4:4340664-4340706(+)||Chr4:5489901-5489859(-)||Chr5:10789680-10789638(-)	Trypsin	8ab0e245ad1979ce___R23580_3801_1_plant_cc_tryp_no_SCX_fr_24-28-7	1231	736.847	2	1579.49	0.801208	COMET,MSGF,CRUX	0	2.8813	0	9.93556	0	2.9058	0	Ace13C2D3 (Nt);	MPLSYSSPSSSEER	P(2)	100
VGIMASYSR	Chr5:171084-171054(-)	Trypsin	d61db5162469cabf___L27058_2852_Petra_plant_CC_dark_32-28-2	355	523.768	2	1422.47	0.798559	COMET,MSGF,CRUX	0	2.1376	0.0571429	10.4818	0	2.19862	0.03125	Ace13C2D3 (Nt); Oxidation (M4);	MVGIMASYSR	V(2)	100
MKETKMAGR	Chr4:10472692-10472665(-)	Trypsin	d61db5162469cabf___L27058_2852_Petra_plant_CC_dark_32-28-2	82	612.822	2	1098.3	0.79507	COMET,MSGF,CRUX	0.0277778	2.2935	0.0285714	7.60102	0.09375	2.34628	0	Ace13C2D3 (Nt,K2,K5); Oxidation (M1,M6);	MKETKMAGR	M(1)	89
MMKRAQQSARE	Chr2:16976780-16976812(+)	GluC	a9eeb67742df5dfc___R23672_3803_3_plant_cc_GluC_no_SCX_fr_24-28-9	311	486.237	3	1000.36	0.791507	COMET,MSGF,CRUX	0	3.141	0	11.4466	0	3.45059	0	Ace (Nt); Ace13C2D3 (K3); Oxidation (M1,M2);	MMKRAQQSARE	*M(1)	100
SQDSNMFER	Chr1:22159918-22159948(+)	Trypsin	d61db5162469cabf___L27068_2852_Petra_plant_CC_dark_32-28-12	478	586.238	2	1175.61	0.79098	COMET,MSGF,CRUX	0.142857	2.5173	0	10.6722	0	2.34047	0.15	Ace (Nt); Oxidation (M6);	MSQDSNMFER	Ac-S(2)	85
MNPIKPQPLGVR	Chr2:12874658-12874694(+)	Trypsin	d61db5162469cabf___L27062_2852_Petra_plant_CC_dark_32-28-6	912	727.911	2	1549.93	0.79093	COMET,MSGF,CRUX	0	2.6112	0	10.6927	0	2.40124	0	Ace (Nt); Ace13C2D3 (K5); Oxidation (M1);	MNPIKPQPLGVR	Ac-M(1)	67
SRSDKEASSSNY	Chr4:1371559-1371521(-)	Chymotrypsin	bccdd3e533766d9f___R23625_3802_2_plant_cc_chymo_no_SCX_fr_24-28-7_140716075400	665	710.324	2	1526.3	0.788232	COMET,MSGF,CRUX	0	2.8116	0	9.60837	0.166667	2.68258	0	Ace (Nt); Ace13C2D3 (K5);	MSRSDKEASSSNY	Ac-S(2)	85
MDTNSLMLIDNNGSFE	Chr1:30103899-30103852(-)	GluC	a9eeb67742df5dfc___R23657_3803_3_plant_cc_GluC_no_SCX_fr_28-32-9	1629	937.893	2	2020.73	0.78777	COMET,MSGF,CRUX	0	3.6423	0	12.7119	0	3.65802	0	Ace (Nt); Oxidation (M1,M7);	MDTNSLMLIDNNGSFE	Ac-M(1)	100
MQDLFGSVR	Chr1:20499923-20499950(+)	Trypsin	d61db5162469cabf___L27060_2852_Petra_plant_CC_dark_32-28-4	993	555.766	2	1607.91	0.77602	COMET,MSGF,CRUX	0	3.1769	0	9.83695	0	3.2034	0	Ace (Nt); Oxidation (M1);	MQDLFGSVR	M(1)	89
MNPIKPQPLGVR	Chr2:12874658-12874694(+)	Trypsin	d61db5162469cabf___L27102_2852_Petra_plant_CC_dark_24-20-14	1054	727.91	2	1589.2	0.775685	COMET,MSGF,CRUX	0	2.5361	0	12.6454	0	2.14596	0.111111	Ace (Nt); Ace13C2D3 (K5); Oxidation (M1);	MNPIKPQPLGVR	Ac-M(1)	67
MKETKMAGR	Chr4:10472692-10472665(-)	Trypsin	d61db5162469cabf___L27078_2852_Petra_plant_CC_dark_28-24-6	180	612.822	2	1085.76	0.769664	COMET,MSGF,CRUX	0	1.8841	0.13215	9.33262	0	2.05441	0.270833	Ace13C2D3 (Nt,K2,K5); Oxidation (M1,M6);	MKETKMAGR	M(1)	89
MDSSANPNNTESNTKGNEDEGR	Chr1:16071341-16071407(+)	Trypsin	d61db5162469cabf___L27085_2852_Petra_plant_CC_dark_28-24-13	329	1236.51	2	1100.95	0.765501	COMET,MSGF,CRUX	0	3.5322	0	11.7016	0.0833333	3.2911	0	Ace (Nt); Ace13C2D3 (K15); Oxidation (M1);	MDSSANPNNTESNTKGNEDEGR	Ac-M(1)	100
MNPIKPQPLGVR	Chr2:12874658-12874694(+)	Trypsin	d61db5162469cabf___L27082_2852_Petra_plant_CC_dark_28-24-10	941	485.609	3	1569.96	0.762817	COMET,MSGF,CRUX	0	2.9536	0	12.196	0	3.11332	0	Ace (Nt); Ace13C2D3 (K5); Oxidation (M1);	MNPIKPQPLGVR	Ac-M(1)	67
SNLSSSSSGSTGPR	Chr1:6211226-6211271(+)||Chr4:10174960-10174915(-)	Trypsin	8ab0e245ad1979ce___R23566_3801_1_plant_cc_tryp_no_SCX_fr_28-32-8	505	683.316	2	1193.61	0.761615	COMET,MSGF,CRUX	0	2.5764	0	7.86695	0.232143	2.61671	0	Ace (Nt);	MSNLSSSSSGSTGPR	Ac-S(2)	85
AAIQILDQVDDSADSLIESMR	Chr5:7083201-7083135(-)	Trypsin	d61db5162469cabf___L27064_2852_Petra_plant_CC_dark_32-28-8	2123	783.381	3	2295.76	0.758765	COMET,MSGF,CRUX	0	3.4013	0.111111	14.0697	0	3.59369	0	Ace (Nt); Oxidation (M20);	MAAIQILDQVDDSADSLIESMR	Ac-A(2)	83
METKMTSHGR	Chr5:8068440-8068470(+)	Trypsin	8ab0e245ad1979ce___R23592_3801_1_plant_cc_tryp_no_SCX_fr_20-24-4	53	649.794	2	956.601	0.74978	COMET,MSGF,CRUX	0	2.3563	0	11.8171	0	2.32758	0	Ace (Nt); Ace13C2D3 (K4); Oxidation (M1,M5);	METKMTSHGR	Ac-M(1)	100
AHAQTTEGASQVVESVRF	Chr3:21353746-21353769_21353865-21353906(+)	Chymotrypsin	bccdd3e533766d9f___R23613_3802_2_plant_cc_chymo_no_SCX_fr_28-32-10	299	979.983	2	1739.82	0.749143	COMET,MSGF,CRUX	0	3.8488	0	16.4732	0	3.85906	0	Ace (Nt);	MAHAQTTEGASQVVESVRF	Ac-A(2)	83
MMSQSSGSDANSISR	Chr5:9253637-9253592(-)	Trypsin	8ab0e245ad1979ce___R23560_3801_1_plant_cc_tryp_no_SCX_fr_28-32-2_140522111323	395	816.336	2	1146.27	0.747735	COMET,MSGF,CRUX	0	3.4648	0	13.8708	0	3.63689	0	Ace (Nt); Oxidation (M1,M2);	MMSQSSGSDANSISR	*M(1)	100
MFGGNDYTR	Chr3:13209736-13209763(+)	Trypsin	d61db5162469cabf___L27093_2852_Petra_plant_CC_dark_24-20-5	489	559.732	2	1343.89	0.733754	COMET,MSGF,CRUX	0.00909091	2.3096	0.0277778	8.74161	0.025974	2.0306	0.190083	Ace (Nt); Oxidation (M1);	MFGGNDYTR	*M(1)	100
MDSSANPNNTESNTKGNEDEGR	Chr1:16071341-16071407(+)	Trypsin	8ab0e245ad1979ce___R23577_3801_1_plant_cc_tryp_no_SCX_fr_24-28-4	460	824.677	3	1181.42	0.731668	COMET,MSGF,CRUX	0.0104167	3.5852	0.0125	16.8345	0	3.60186	0.00350877	Ace (Nt); Ace13C2D3 (K15); Oxidation (M1);	MDSSANPNNTESNTKGNEDEGR	Ac-M(1)	100
MMPEKTIISSESSNSSPLNPSSTR	Chr5:25544805-25544733(-)	Trypsin	d61db5162469cabf___L27080_2852_Petra_plant_CC_dark_28-24-8	954	901.093	3	1595.82	0.726242	COMET,MSGF,CRUX	0	3.17	0	10.4821	0	3.40552	0	Ace (Nt); Ace13C2D3 (K5); Oxidation (M1,M2);	MMPEKTIISSESSNSSPLNPSSTR	*M(1)	100
AAIQILDQVDDSADSLIESMR	Chr5:7083201-7083135(-)	Trypsin	8ab0e245ad1979ce___R23576_3801_1_plant_cc_tryp_no_SCX_fr_24-28-3	2739	783.381	3	2404.52	0.719039	COMET,MSGF,CRUX	0	4.2719	0	18.541	0	4.31075	0	Ace (Nt); Oxidation (M20);	MAAIQILDQVDDSADSLIESMR	Ac-A(2)	83
MNSISSSSMR	Chr3:987052-987082(+)	Trypsin	d61db5162469cabf___L27058_2852_Petra_plant_CC_dark_32-28-2	56	587.248	2	1059.75	0.716079	COMET,MSGF,CRUX	0.0555556	2.4025	0	8.56352	0.03125	2.21588	0.0208333	Ace (Nt); Oxidation (M1,M9);	MNSISSSSMR	Ac-M(1)	67
MDMLKKESKKR	Chr3:239370-239403(+)	Trypsin	d61db5162469cabf___L27073_2852_Petra_plant_CC_dark_28-24-1	311	828.459	2	1389.75	0.711638	COMET,MSGF,CRUX	0.0208333	2.3044	0	9.28658	0.02	2.17343	0.00526316	Ace (Nt); Ace13C2D3 (K5,K6,K9,K10); Oxidation (M1,M3);	MDMLKKESKKR	Ac-M(1)	100
AAIQILDQVDDSADSLIESMR	Chr5:7083201-7083135(-)	Trypsin	8ab0e245ad1979ce___R23575_3801_1_plant_cc_tryp_no_SCX_fr_24-28-2	2628	783.382	3	2402.94	0.711455	COMET,MSGF,CRUX	0	4.1708	0	15.3656	0.0123457	4.13225	0	Ace (Nt); Oxidation (M20);	MAAIQILDQVDDSADSLIESMR	Ac-A(2)	83
AAIQILDQVDDSADSLIESMR	Chr5:7083201-7083135(-)	Trypsin	d61db5162469cabf___L27065_2852_Petra_plant_CC_dark_32-28-9	2140	783.381	3	2293.95	0.708168	COMET,MSGF,CRUX	0	3.1492	0	12.2456	0.0204082	3.28507	0.0864198	Ace (Nt); Oxidation (M20);	MAAIQILDQVDDSADSLIESMR	Ac-A(2)	83
MIGAISINTF	Chr4:17810400-17810371(-)	Chymotrypsin	bccdd3e533766d9f___R23639_3802_2_plant_cc_chymo_no_SCX_fr_20-24-6	712	562.784	2	1494.62	0.706714	COMET,CRUX	0.0277778	2.0261	0.1	NA	NA	2.14888	0	Ace (Nt); Oxidation (M1);	MIGAISINTF	M(1)	89
SQQPPAVGVPPSHAYPAEGPPK	Chr3:21158755-21158713_21158507-21158480(-)	AspN	0fdf8708e3b3bf53___R23700_3805_4_plant_cc_AspN_no_SCX_fr_28-32-7	1527	767.394	3	1646.63	0.703544	COMET,MSGF,CRUX	0	2.6037	0	12.2397	0.125	2.76794	0	Ace (Nt); Ace13C2D3 (K22);	MSQQPPAVGVPPSHAYPAEGPPK	Ac-S(2)	85
AAIQILDQVDDSADSLIESMR	Chr5:7083201-7083135(-)	Trypsin	d61db5162469cabf___L27085_2852_Petra_plant_CC_dark_28-24-13	2639	783.381	3	2302.06	0.703432	COMET,MSGF,CRUX	0.04	2.9238	0.222222	15.3889	0	2.5166	0.133333	Ace (Nt); Oxidation (M20);	MAAIQILDQVDDSADSLIESMR	Ac-A(2)	83
SMLSGKAAY	Chr4:15191319-15191348(+)	Chymotrypsin	bccdd3e533766d9f___R23621_3802_2_plant_cc_chymo_no_SCX_fr_24-28-3	1101	516.755	2	1673.55	0.697218	COMET,CRUX	0	2.2597	0	NA	NA	2.19748	0	Ace (Nt); Ace13C2D3 (K6); Oxidation (M2);	MSMLSGKAAY	Ac-S(2)	85
SSENDYTR	Chr2:4724835-4724808(-)	Trypsin	d61db5162469cabf___L27084_2852_Petra_plant_CC_dark_28-24-12	284	507.212	2	1050.09	0.693909	COMET,MSGF,CRUX	0	1.6098	0.523732	9.91217	0	1.77597	0.470877	Ace (Nt);	MSSENDYTR	Ac-S(2)	85
PLNIIALGF	Chr4:2735327-2735298(-)	Chymotrypsin	bccdd3e533766d9f___R23636_3802_2_plant_cc_chymo_no_SCX_fr_20-24-3_140716193733	1700	502.807	2	2293.51	0.687081	COMET,CRUX	0	1.9203	0	NA	NA	1.80335	0.25	Ace13C2D3 (Nt);	MPLNIIALGF	P(2)	100
PLNIIALGF	Chr4:2735327-2735298(-)	Chymotrypsin	bccdd3e533766d9f___R23637_3802_2_plant_cc_chymo_no_SCX_fr_20-24-4	571	502.806	2	2018.2	0.687081	COMET,CRUX	0	2.0719	0	NA	NA	1.80742	0	Ace13C2D3 (Nt);	MPLNIIALGF	P(2)	100
MQNLAGQR	Chr4:13233125-13233149(+)	Trypsin	d61db5162469cabf___L27059_2852_Petra_plant_CC_dark_32-28-3	226	488.237	2	1095.8	0.686984	COMET,MSGF,CRUX	0	2.2009	0.131313	8.54814	0	1.84855	0.0875	Ace (Nt); Oxidation (M1);	MQNLAGQR	M(1)	89
MLDYSDVGIFR	Chr3:4551175-4551208(+)	Trypsin	d61db5162469cabf___L27103_2852_Petra_plant_CC_dark_24-20-15	1300	689.837	2	1867.11	0.683985	COMET,MSGF,CRUX	0	2.537	0	7.43664	0.301948	2.15275	0	Ace13C2D3 (Nt); Oxidation (M1);	MLDYSDVGIFR	*M(1)	100
MMPEKTIISSESSNSSPLNPSSTR	Chr5:25544805-25544733(-)	Trypsin	d61db5162469cabf___L27081_2852_Petra_plant_CC_dark_28-24-9	948	901.093	3	1608.4	0.680376	COMET,MSGF,CRUX	0	3.0508	0	11.6758	0	3.49843	0	Ace (Nt); Ace13C2D3 (K5); Oxidation (M1,M2);	MMPEKTIISSESSNSSPLNPSSTR	*M(1)	100
MFLSQWLR	Chr5:21823264-21823288(+)	Trypsin	8ab0e245ad1979ce___R23568_3801_1_plant_cc_tryp_no_SCX_fr_28-32-10	366	569.786	2	1169.53	0.67803	COMET,MSGF	0	1.4905	0.635639	7.90199	0	NA	NA	Ace (Nt); Oxidation (M1);	MFLSQWLR	*M(1)	100
MLDYSDVGIFR	Chr3:4551175-4551208(+)	Trypsin	d61db5162469cabf___L27063_2852_Petra_plant_CC_dark_32-28-7	1456	689.837	2	1817.84	0.674175	COMET,MSGF,CRUX	0	2.3302	0	7.66572	0.130245	2.32499	0	Ace13C2D3 (Nt); Oxidation (M1);	MLDYSDVGIFR	*M(1)	100
MDTSLLLPIIDLSSPEKISTTQLIR	Chr4:9432316-9432241(-)	Trypsin	d61db5162469cabf___L27083_2852_Petra_plant_CC_dark_28-24-11	2604	963.866	3	2341.89	0.669429	COMET,MSGF,CRUX	0	3.4973	0	13.7392	0	3.20459	0	Ace (Nt); Ace13C2D3 (K17); Oxidation (M1);	MDTSLLLPIIDLSSPEKISTTQLIR	Ac-M(1)	100
MLQSHTQR	Chr5:8298944-8298968(+)	Trypsin	8ab0e245ad1979ce___R23569_3801_1_plant_cc_tryp_no_SCX_fr_28-32-11	775	529.76	2	1441.96	0.659754	COMET,MSGF,CRUX	0	1.6237	0.65291	8.49356	0	1.51072	0.667906	Ace (Nt); Oxidation (M1);	MLQSHTQR	*M(1)	100
MEDLAMKR	Chr1:23655017-23655041(+)	Trypsin	d61db5162469cabf___L27073_2852_Petra_plant_CC_dark_28-24-1	421	557.763	2	1486.97	0.658944	COMET,MSGF,CRUX	0.0416667	1.7656	0.237654	9.36538	0	2.15218	0.0105263	Ace (Nt); Ace13C2D3 (K7); Oxidation (M1,M6);	MEDLAMKR	Ac-M(1)	100
MDSSANPNNTESNTKGNEDEGR	Chr1:16071341-16071407(+)	Trypsin	d61db5162469cabf___L27065_2852_Petra_plant_CC_dark_32-28-9	236	824.677	3	1094.89	0.656955	COMET,MSGF,CRUX	0.0416667	3.112	0.111111	17.1394	0	3.31799	0	Ace (Nt); Ace13C2D3 (K15); Oxidation (M1);	MDSSANPNNTESNTKGNEDEGR	Ac-M(1)	100
MLSTLVSSSSR	Chr2:13807556-13807523(-)	Trypsin	d61db5162469cabf___L27091_2852_Petra_plant_CC_dark_24-20-3	695	613.308	2	1587.1	0.654702	COMET,MSGF,CRUX	0	2.303	0	10.8468	0	2.41451	0	Ace (Nt); Oxidation (M1);	MLSTLVSSSSR	*M(1)	100
MDNKPMPSTPLANGGTPPMGGGER	Chr4:6704298-6704226(-)	Trypsin	d61db5162469cabf___L27094_2852_Petra_plant_CC_dark_24-20-6	676	850.385	3	1380.57	0.653311	COMET,MSGF,CRUX	0	2.8023	0	12.299	0	2.79234	0	Ace (Nt); Ace13C2D3 (K4); Oxidation (M1,M6,M19);	MDNKPMPSTPLANGGTPPMGGGER	Ac-M(1)	100
MLDYSDVGIFR	Chr3:4551175-4551208(+)	Trypsin	d61db5162469cabf___L27090_2852_Petra_plant_CC_dark_24-20-2	768	689.837	2	1839.93	0.647773	COMET,MSGF,CRUX	0	2.24	0	6.2049	0.372645	2.17393	0	Ace13C2D3 (Nt); Oxidation (M1);	MLDYSDVGIFR	*M(1)	100
MISDYKER	Chr5:26302783-26302807(+)	Trypsin	d61db5162469cabf___L27091_2852_Petra_plant_CC_dark_24-20-3	481	573.777	2	1422.65	0.64531	COMET,MSGF,CRUX	0.00892857	2.0256	0.0277778	6.8758	0.247521	2.02956	0.00714286	Ace (Nt); Ace13C2D3 (K6); Oxidation (M1);	MISDYKER	M(1)	89
MILSIYDR	Chr3:19929710-19929686(-)	Trypsin	d61db5162469cabf___L27094_2852_Petra_plant_CC_dark_24-20-6	788	537.283	2	1446.95	0.643834	COMET,MSGF	0	2.2304	0.0285714	6.29444	0.520115	NA	NA	Ace13C2D3 (Nt); Oxidation (M1);	MILSIYDR	M(1)	89
MEDLAMKR	Chr1:23655017-23655041(+)	Trypsin	d61db5162469cabf___L27075_2852_Petra_plant_CC_dark_28-24-3	591	557.763	2	1485.11	0.624423	COMET,MSGF,CRUX	0	1.4646	0.362903	9.05175	0	1.96434	0.254274	Ace (Nt); Ace13C2D3 (K7); Oxidation (M1,M6);	MEDLAMKR	Ac-M(1)	100
MMSQSSGSDANSISR	Chr5:9253637-9253592(-)	Trypsin	d61db5162469cabf___L27076_2852_Petra_plant_CC_dark_28-24-4	103	816.336	2	1056.65	0.622022	COMET,MSGF,CRUX	0	2.9729	0	12.1898	0	2.88663	0	Ace (Nt); Oxidation (M1,M2);	MMSQSSGSDANSISR	*M(1)	100
MYQSHETAAAM	Chr1:18853453-18853421(-)4	Chymotrypsin	bccdd3e533766d9f___R23638_3802_2_plant_cc_chymo_no_SCX_fr_20-24-5	718	659.773	2	1522.27	0.606032	COMET,CRUX	0	1.8154	0.649068	NA	NA	1.66894	0.04	Ace13C2D3 (Nt); Oxidation (M1,M11);	MYQSHETAAAM	M(1)	89
MDLKFCFLIQILE	Chr1:24406983-24406945(-)	AspN	0fdf8708e3b3bf53___R23704_3805_4_plant_cc_AspN_no_SCX_fr_28-32-11	2605	890.472	2	2431.96	0.602723	COMET,MSGF,CRUX	0	1.7885	0.909091	5.92795	0.781711	2.01783	0	Ace13C2D3 (Nt,K4); Oxidation (M1); Carbamidomethyl (C6);	MDLKFCFLIQILE	Ac-M(1)	100
MKIAVFHSIE	Chr2:10951417-10951446(+)	GluC	a9eeb67742df5dfc___R23667_3803_3_plant_cc_GluC_no_SCX_fr_24-28-4	2539	642.847	2	2142.8	0.602068	COMET,MSGF,CRUX	0	2.4235	0.05	6.44614	1.02302	2.38196	0	Ace13C2D3 (Nt,K2); Oxidation (M1);	MKIAVFHSIE	M(1)	89
MEDLAMKR	Chr1:23655017-23655041(+)	Trypsin	d61db5162469cabf___L27061_2852_Petra_plant_CC_dark_32-28-5	543	557.763	2	1325.19	0.595509	COMET,MSGF,CRUX	0.00390625	2.0365	0.0306122	7.08476	0.385823	2.12016	0	Ace (Nt); Ace13C2D3 (K7); Oxidation (M1,M6);	MEDLAMKR	Ac-M(1)	100
MECIWLAQSGFVSTYR	Chr1:10632154-10632106(-)	Trypsin	d61db5162469cabf___L27077_2852_Petra_plant_CC_dark_28-24-5	1056	1005.97	2	1644.04	0.585566	COMET,MSGF,CRUX	0.00595238	1.4489	0.410964	9.12744	0	1.19676	0.414616	Ace13C2D3 (Nt); Oxidation (M1); Carbamidomethyl (C3);	MECIWLAQSGFVSTYR	Ac-M(1)	100
ANGIIFITYTYKSKTFR	Chr1:22283693-22283747(+)	Trypsin	8ab0e245ad1979ce___R23560_3801_1_plant_cc_tryp_no_SCX_fr_28-32-2_140522111323	2687	722.082	3	2405.2	0.573134	MSGF,CRUX	0	NA	NA	5.50716	0.475338	1.81932	0.0197368	Ace13C2D3 (Nt,K12,K14);	MANGIIFITYTYKSKTFR	Ac-A(2)	83
MEKASNER	Chr1:2015250-2015274(+)	Trypsin	d61db5162469cabf___L27077_2852_Petra_plant_CC_dark_28-24-5	177	535.25	2	1101.2	0.556535	COMET,MSGF,CRUX	0	1.9011	0.0714286	7.28043	0.154286	2.04974	0	Ace (Nt); Ace13C2D3 (K3); Oxidation (M1);	MEKASNER	Ac-M(1)	100
GYVLVRIIGNL	Chr4:8516244-8516279(+)	Chymotrypsin	bccdd3e533766d9f___R23641_3802_2_plant_cc_chymo_no_SCX_fr_20-24-8_140717005915	80	632.39	2	2110.09	0.52717	COMET,CRUX	0	1.5069	1.02778	NA	NA	1.52053	0	Ace13C2D3 (Nt);	MGYVLVRIIGNL	G(2)	100
MEDLAMKR	Chr1:23655017-23655041(+)	Trypsin	d61db5162469cabf___L27074_2852_Petra_plant_CC_dark_28-24-2	460	557.763	2	1478.47	0.523783	COMET,MSGF,CRUX	0	1.7303	0.170238	9.2976	0	2.13824	0.111111	Ace (Nt); Ace13C2D3 (K7); Oxidation (M1,M6);	MEDLAMKR	Ac-M(1)	100
SSVPRNAPDANVVM	Chr1:18939930-18939886(-)	Chymotrypsin	bccdd3e533766d9f___R23642_3802_2_plant_cc_chymo_no_SCX_fr_20-24-9_140717020336	559	505.581	3	1573.79	0.514785	COMET,CRUX	0	1.9856	0.705882	NA	NA	2.16688	0	Ace (Nt); Oxidation (M14);	MSSVPRNAPDANVVM	Ac-S(2)	85
MQLWILDLSLPMLAYAME	Chr3:8469049-8469102(+)	GluC	a9eeb67742df5dfc___R23658_3803_3_plant_cc_GluC_no_SCX_fr_28-32-10	1151	743.367	3	1884.06	0.499111	COMET,MSGF,CRUX	0	2.0723	0.416667	7.01041	0.595833	2.50627	0	Ace (Nt); Oxidation (M1,M12,M17);	MQLWILDLSLPMLAYAME	M(1)	89
MNVKGVGR	Chr5:12470980-12470956(-)	Trypsin	8ab0e245ad1979ce___R23560_3801_1_plant_cc_tryp_no_SCX_fr_28-32-2_140522111323	935	483.263	2	1464.95	0.484052	COMET,MSGF,CRUX	0.025	1.9725	0.214286	6.25438	0.473275	1.87097	0.00657895	Ace (Nt); Ace13C2D3 (K4); Oxidation (M1);	MNVKGVGR	Ac-M(1)	67
SCTLLVSILEEPIR	Chr1:16482443-16482398(-)	Trypsin	8ab0e245ad1979ce___R23560_3801_1_plant_cc_tryp_no_SCX_fr_28-32-2_140522111323	1215	557.965	3	1617.62	0.481914	COMET,CRUX	0	2.1624	0.0357143	NA	NA	2.08521	0.00328947	Ace (Nt); Carbamidomethyl (C2);	MSCTLLVSILEEPIR	Ac-S(2)	85
ATGIWIYGVSWFR	Chr1:8867189-8867231(+)	Trypsin	8ab0e245ad1979ce___R23576_3801_1_plant_cc_tryp_no_SCX_fr_24-28-3	600	534.956	3	1275.9	0.479906	COMET,MSGF	0	2.2372	0.032967	5.46638	0.460571	NA	NA	Ace13C2D3 (Nt);	MATGIWIYGVSWFR	Ac-A(2)	83
MLSLQLINHK	Chr1:20258161-20258132(-)	AspN	0fdf8708e3b3bf53___R23709_3805_4_plant_cc_AspN_no_SCX_fr_24-28-1	2425	653.872	2	2429.26	0.460314	COMET,MSGF,CRUX	0	2.13	0	5.2613	1.07616	1.9226	0.533333	Ace13C2D3 (Nt,K10); Oxidation (M1);	MLSLQLINHK	*M(1)	100
MMKRAQQSARETKQEAK	Chr2:16976780-16976830(+)	AspN	0fdf8708e3b3bf53___R23725_3805_4_plant_cc_AspN_no_SCX_fr_20-24-2	598	746.053	3	1265.1	0.460227	COMET,MSGF,CRUX	0	2.3016	0	10.402	0	2.02274	0	Ace (Nt); Ace13C2D3 (K3,K13,K17); Oxidation (M1,M2);	MMKRAQQSARETKQEAK	*M(1)	100
MMPEKTIISSESSNSSPLNPSSTR	Chr5:25544805-25544733(-)	Trypsin	8ab0e245ad1979ce___R23589_3801_1_plant_cc_tryp_no_SCX_fr_20-24-1	1055	901.09	3	1738.68	0.458077	COMET,MSGF,CRUX	0	1.9361	0.668	6.06634	0.386795	2.61479	0	Ace (Nt); Ace13C2D3 (K5); Oxidation (M1,M2);	MMPEKTIISSESSNSSPLNPSSTR	*M(1)	100
MYIGIVRAM	Chr3:1947050-1947076(+)	Chymotrypsin	bccdd3e533766d9f___R23640_3802_2_plant_cc_chymo_no_SCX_fr_20-24-7	252	543.273	2	1784.89	0.454822	COMET,MSGF	0	1.777	0.047619	7.6035	0.805556	NA	NA	Ace13C2D3 (Nt); Oxidation (M1,M9);	MYIGIVRAM	M(1)	89
MLRSVAFDDFR	Chr3:7697176-7697208(+)	AspN	0fdf8708e3b3bf53___R23694_3805_4_plant_cc_AspN_no_SCX_fr_28-32-1	897	473.902	3	1659.4	0.451885	COMET,MSGF,CRUX	0	2.0855	0	5.33367	1.32975	1.8228	0.858364	Ace13C2D3 (Nt); Oxidation (M1);	MLRSVAFDDFR	*M(1)	100
SCTLLVSILEEPIR	Chr1:16482443-16482398(-)	Trypsin	8ab0e245ad1979ce___R23583_3801_1_plant_cc_tryp_no_SCX_fr_24-28-10	1320	557.965	3	1618.59	0.438063	COMET,CRUX	0	2.7606	0.05	NA	NA	2.50304	0.037037	Ace (Nt); Carbamidomethyl (C2);	MSCTLLVSILEEPIR	Ac-S(2)	85
MIIEITMR	Chr2:14711243-14711216(-)	Trypsin	d61db5162469cabf___L27073_2852_Petra_plant_CC_dark_28-24-1	711	543.286	2	1941.17	0.422579	MSGF,CRUX	0	NA	NA	5.96575	0.339355	1.91778	0.0157895	Ace13C2D3 (Nt); Oxidation (M1,M7);	MIIEITMR	M(1)	89
MIYTYNYR	Chr1:9335665-9335641(-)	Trypsin	d61db5162469cabf___L27089_2852_Petra_plant_CC_dark_24-20-1	351	593.778	2	1364.97	0.422567	COMET,MSGF,CRUX	0.047619	1.0935	0.588336	8.63445	0	0.967723	0.582819	Ace13C2D3 (Nt); Oxidation (M1);	MIYTYNYR	M(1)	89
MHRRTINELGF	Chr5:25035050-25035018(-)	Chymotrypsin	bccdd3e533766d9f___R23626_3802_2_plant_cc_chymo_no_SCX_fr_24-28-8	641	479.585	3	1389.07	0.419851	COMET,MSGF,CRUX	0	2.2224	0	6.83843	0.589474	2.82927	0	Ace13C2D3 (Nt); Oxidation (M1);	MHRRTINELGF	*M(1)	100
AFYTNKPNKLQR	Chr1:8954991-8954952(-)	Trypsin	8ab0e245ad1979ce___R23570_3801_1_plant_cc_tryp_no_SCX_fr_28-32-12	560	540.976	3	1352.53	0.416666	COMET,CRUX	0	1.5991	0.538713	NA	NA	2.06156	0	Ace13C2D3 (Nt,K6,K9);	MAFYTNKPNKLQR	Ac-A(2)	83
MYCEDSIWLS	Chr1:22196611-22196582(-)	AspN	0fdf8708e3b3bf53___R23704_3805_4_plant_cc_AspN_no_SCX_fr_28-32-11	1464	683.788	2	1757.63	0.415029	MSGF,CRUX	0	NA	NA	8.07074	0.05	0.946692	0.985541	Ace13C2D3 (Nt); Oxidation (M1); Carbamidomethyl (C3);	MYCEDSIWLS	M(1)	89
SHGNEMDIKQHL	Chr1:21865864-21865826(-)	Chymotrypsin	bccdd3e533766d9f___R23608_3802_2_plant_cc_chymo_no_SCX_fr_28-32-5	1490	506.92	3	1645.49	0.412429	MSGF,CRUX	0	NA	NA	6.63065	0.945571	1.96162	0	Ace13C2D3 (Nt,K9); Oxidation (M6);	MSHGNEMDIKQHL	Ac-S(2)	85
MEMPAATCL	Chr1:27424862-27424836(-)	AspN	0fdf8708e3b3bf53___R23711_3805_4_plant_cc_AspN_no_SCX_fr_24-28-3	973	549.218	2	1446.83	0.404039	COMET,CRUX	0	1.9623	0	NA	NA	1.77987	0.502437	Ace (Nt); Oxidation (M1,M3); Carbamidomethyl (C8);	MEMPAATCL	Ac-M(1)	100
MNVHSLFR	Chr2:10134369-10134345(-)	Trypsin	d61db5162469cabf___L27090_2852_Petra_plant_CC_dark_24-20-2	545	531.263	2	1569.95	0.397432	COMET,CRUX	0.01	2.044	0.025641	NA	NA	1.86592	0.133333	Ace (Nt); Oxidation (M1);	MNVHSLFR	Ac-M(1)	67
MNVGIFINEER	Chr2:13150264-13150232(-)	AspN	0fdf8708e3b3bf53___R23710_3805_4_plant_cc_AspN_no_SCX_fr_24-28-2	770	460.562	3	1359.44	0.396579	COMET,CRUX	0	1.5615	0.793877	NA	NA	1.98139	0	Ace (Nt); Oxidation (M1);	MNVGIFINEER	Ac-M(1)	67
MESANLNIGM	Chr3:2402889-2402918(+)	Chymotrypsin	bccdd3e533766d9f___R23611_3802_2_plant_cc_chymo_no_SCX_fr_28-32-8_140715170103	588	577.247	2	1465.35	0.394338	COMET,CRUX	0	1.621	0.727752	NA	NA	1.92043	0	Ace (Nt); Oxidation (M1,M10);	MESANLNIGM	Ac-M(1)	100
MKCSRVYLF	Chr2:10166849-10166823(-)	AspN	0fdf8708e3b3bf53___R23699_3805_4_plant_cc_AspN_no_SCX_fr_28-32-6	1983	657.335	2	1892.02	0.388575	COMET,MSGF,CRUX	0	1.7752	0.620879	5.84369	1.27584	1.88904	0	Ace13C2D3 (Nt,K2); Oxidation (M1); Carbamidomethyl (C3);	MKCSRVYLF	M(1)	89
MYISHAESLR	Chr4:14403428-14403398(-)	Trypsin	8ab0e245ad1979ce___R23570_3801_1_plant_cc_tryp_no_SCX_fr_28-32-12	1305	635.318	2	1864.93	0.371515	COMET,MSGF,CRUX	0	1.8195	0.533794	8.66178	0	1.52922	0.720854	Ace13C2D3 (Nt); Oxidation (M1);	MYISHAESLR	M(1)	89
MLKSWTGLFVLKR	Chr1:4730347-4730389(+)||Chr1:4730350-4730389(+)	Trypsin	8ab0e245ad1979ce___R23577_3801_1_plant_cc_tryp_no_SCX_fr_24-28-4	2814	865.994	2	2383.7	0.365753	COMET,CRUX	0	2.1215	0.075	NA	NA	2.25654	0.0140351	Ace (Nt); Ace13C2D3 (K3,K12); Oxidation (M1);	MLKSWTGLFVLKR	*M(1)	100
MYGENGKR	Chr1:6210805-6210781(-)	Trypsin	d61db5162469cabf___L27061_2852_Petra_plant_CC_dark_32-28-5	341	530.247	2	1208.06	0.364832	COMET,CRUX	0	2.0853	0	NA	NA	1.6947	0.142564	Ace (Nt); Ace13C2D3 (K7); Oxidation (M1);	MYGENGKR	M(1)	89
MEVDLVALR	Chr1:23640980-23641007(+)	Trypsin	d61db5162469cabf___L27073_2852_Petra_plant_CC_dark_28-24-1	697	552.292	2	1908.28	0.361358	COMET,CRUX	0	1.7273	0.246914	NA	NA	1.76267	0.0210526	Ace (Nt); Oxidation (M1);	MEVDLVALR	Ac-M(1)	100
MYTNEISIKSPAL	Chr2:1327097-1327135(+)	Chymotrypsin	bccdd3e533766d9f___R23641_3802_2_plant_cc_chymo_no_SCX_fr_20-24-8	227	526.278	3	1225.54	0.360419	COMET,MSGF,CRUX	0	1.8049	0.932391	5.36091	1.12763	2.02241	0	Ace13C2D3 (Nt,K9); Oxidation (M1);	MYTNEISIKSPAL	M(1)	89
VRQQRASKVHE	Chr2:15872972-15873007(+)	AspN	0fdf8708e3b3bf53___R23727_3805_4_plant_cc_AspN_no_SCX_fr_20-24-4	275	477.942	3	1099.73	0.354427	COMET,MSGF,CRUX	0	1.9083	0.0408163	6.19028	1.02615	1.97099	0.04	Ace13C2D3 (Nt,K8);	MVRQQRASKVHE	V(2)	100
MLTVAMKRLVGWISVKED	Chr2:15827920-15827867(-)	GluC	a9eeb67742df5dfc___R23685_3803_3_plant_cc_GluC_no_SCX_fr_20-24-7	963	748.746	3	2189.35	0.350918	COMET,MSGF,CRUX	0	1.202	0.685522	5.26953	1.0945	2.24826	0	Ace (Nt); Ace13C2D3 (K7,K16); Oxidation (M1,M6);	MLTVAMKRLVGWISVKED	*M(1)	100
SQLQVDYQSNPVR	Chr3:15163902-15163944(+)	Trypsin	8ab0e245ad1979ce___R23578_3801_1_plant_cc_tryp_no_SCX_fr_24-28-5	1804	525.933	3	1883.95	0.342656	COMET,CRUX	0	1.7584	0.52316	NA	NA	2.166	0	Ace (Nt);	MSQLQVDYQSNPVR	Ac-S(2)	85
MQGLSITVVCISF	Chr3:5966970-5967008(+)	Chymotrypsin	bccdd3e533766d9f___R23635_3802_2_plant_cc_chymo_no_SCX_fr_20-24-2	373	504.924	3	1385.29	0.337326	COMET,MSGF,CRUX	0	2.0962	0	7.05804	1.10506	2.20957	0.352041	Ace (Nt); Oxidation (M1); Carbamidomethyl (C10);	MQGLSITVVCISF	M(1)	89
MEHDAHVFSDPTLF	Chr3:13121098-13121057(-)	AspN	0fdf8708e3b3bf53___R23720_3805_4_plant_cc_AspN_no_SCX_fr_24-28-12	2123	570.26	3	2143.33	0.330816	COMET,MSGF,CRUX	0	1.6582	0.985918	5.61839	0.888769	1.86025	0	Ace13C2D3 (Nt); Oxidation (M1);	MEHDAHVFSDPTLF	Ac-M(1)	100
MIPIVKFEIGNGVGL	Chr5:21323287-21323243(-)	Chymotrypsin	bccdd3e533766d9f___R23624_3802_2_plant_cc_chymo_no_SCX_fr_24-28-6	375	564.651	3	1312.73	0.318834	COMET,MSGF,CRUX	0	2.0404	0.4	5.21356	1.15172	2.19731	0	Ace (Nt); Ace13C2D3 (K6); Oxidation (M1);	MIPIVKFEIGNGVGL	M(1)	89
MILLNGTEIALLSGLYFTACA	Chr5:1113993-1113931(-)||Chr5:1113996-1113931(-)	AspN	0fdf8708e3b3bf53___R23727_3805_4_plant_cc_AspN_no_SCX_fr_20-24-4	2046	777.066	3	2014.2	0.306995	COMET,CRUX	0	2.2025	0	NA	NA	1.48099	0.835714	Ace (Nt); Oxidation (M1); Carbamidomethyl (C20);	MILLNGTEIALLSGLYFTACA	M(1)	89
MKNKSDKEPKSKNISEICLL	Chr4:16000757-16000816(+)	Chymotrypsin	bccdd3e533766d9f___R23628_3802_2_plant_cc_chymo_no_SCX_fr_24-28-10	1667	885.818	3	2232.05	0.306664	COMET,MSGF,CRUX	0	2.4269	0	4.27036	1.12837	1.40036	0.934678	Ace (Nt); Ace13C2D3 (K2,K4,K7,K10,K12); Oxidation (M1); Carbamidomethyl (C18);	MKNKSDKEPKSKNISEICLL	M(1)	89
GISNRLKFSHF	Chr2:11029230-11029265(+)	Chymotrypsin	bccdd3e533766d9f___R23621_3802_2_plant_cc_chymo_no_SCX_fr_24-28-3_140716033640	1254	467.264	3	1914.6	0.305382	COMET,CRUX	0	2.1789	0	NA	NA	1.83626	0.891938	Ace13C2D3 (Nt,K7);	MGISNRLKFSHF	My-G(2)	45
MFHMFIGFKLEPIFIER	Chr1:19204289-19204340(+)	Trypsin	8ab0e245ad1979ce___R23593_3801_1_plant_cc_tryp_no_SCX_fr_20-24-5	1509	759.398	3	1761.52	0.30456	COMET,MSGF,CRUX	0	2.0535	0.751954	5.61458	0.500387	2.23115	0	Ace (Nt); Ace13C2D3 (K9); Oxidation (M1,M4);	MFHMFIGFKLEPIFIER	*M(1)	100
MDGVVYYVAR	Chr4:14663262-14663232(-)	Trypsin	d61db5162469cabf___L27059_2852_Petra_plant_CC_dark_32-28-3	941	615.792	2	1566.5	0.301853	COMET,CRUX	0	2.0174	0.143939	NA	NA	2.05634	0.0125	Ace (Nt); Oxidation (M1);	MDGVVYYVAR	Ac-M(1)	100
MQWRLNPLEL	Chr2:17612367-17612396(+)	AspN	0fdf8708e3b3bf53___R23728_3805_4_plant_cc_AspN_no_SCX_fr_20-24-5	688	453.234	3	1322.84	0.301725	COMET,CRUX	0	1.4267	0.957683	NA	NA	1.78711	0.0357143	Ace (Nt); Oxidation (M1);	MQWRLNPLEL	M(1)	89
MQGLSITVVCISF	Chr3:5966970-5967008(+)	Chymotrypsin	bccdd3e533766d9f___R23627_3802_2_plant_cc_chymo_no_SCX_fr_24-28-9_140716100252	841	504.924	3	1688.31	0.292464	COMET,CRUX	0	1.6189	0.834572	NA	NA	1.81435	0	Ace (Nt); Oxidation (M1); Carbamidomethyl (C10);	MQGLSITVVCISF	M(1)	89
MKTKVGNIVLNSKSSRGAMQSNGE	Chr1:17069434-17069505(+)	GluC	a9eeb67742df5dfc___R23679_3803_3_plant_cc_GluC_no_SCX_fr_20-24-1	2246	919.486	3	2220.66	0.2887	COMET,CRUX	0	1.7379	0.949351	NA	NA	2.00241	0.015625	Ace13C2D3 (Nt,K2,K4,K13); Oxidation (M1,M19);	MKTKVGNIVLNSKSSRGAMQSNGE	M(1)	89
MRQEQKLNKTNCNISSRL	Chr1:8180156-8180209(+)	Chymotrypsin	bccdd3e533766d9f___R23623_3802_2_plant_cc_chymo_no_SCX_fr_24-28-5	1494	791.407	3	1729.35	0.274158	COMET,CRUX	0	2.456	0	NA	NA	2.79362	0	Ace (Nt); Ace13C2D3 (K6,K9); Oxidation (M1); Carbamidomethyl (C12);	MRQEQKLNKTNCNISSRL	M(1)	89
MFFFSSLPILYR	Chr2:15574612-15574648(+)	Trypsin	d61db5162469cabf___L27075_2852_Petra_plant_CC_dark_28-24-3	980	526.938	3	1800.2	0.271557	COMET,MSGF,CRUX	0.111111	1.4583	0.365054	5.99333	0.375641	2.25363	0	Ace (Nt); Oxidation (M1);	MFFFSSLPILYR	*M(1)	100
MNPQNLVVADPLLCLWNE	Chr1:6609278-6609331(+)	GluC	a9eeb67742df5dfc___R23675_3803_3_plant_cc_GluC_no_SCX_fr_24-28-12	358	728.685	3	1739.37	0.269193	COMET,MSGF,CRUX	0	1.9227	0.581169	5.31092	1.01148	1.91928	0	Ace (Nt); Oxidation (M1); Carbamidomethyl (C14);	MNPQNLVVADPLLCLWNE	Ac-M(1)	67
MIEFQIAGEQREHF	Chr2:16033669-16033628(-)_Met6	Chymotrypsin	bccdd3e533766d9f___R23644_3802_2_plant_cc_chymo_no_SCX_fr_20-24-11	228	599.963	3	1393.61	0.25055	COMET,CRUX	0	1.8471	0	NA	NA	1.83617	0.501972	Ace13C2D3 (Nt); Oxidation (M1);	MIEFQIAGEQREHF	M(1)	89
MFVVFFLIQTYTIPKR	Chr2:4900495-4900543(+)||Chr2:4922168-4922216(+)	Trypsin	8ab0e245ad1979ce___R23562_3801_1_plant_cc_tryp_no_SCX_fr_28-32-4_140522132223	1396	705.065	3	1623.14	0.247186	COMET,CRUX	0	1.6758	0.482084	NA	NA	2.21507	0	Ace13C2D3 (Nt,K15); Oxidation (M1);	MFVVFFLIQTYTIPKR	*M(1)	100
SRDDIPFTKSPGITTATSD	Chr3:11505399-11505340(-)	GluC	a9eeb67742df5dfc___R23660_3803_3_plant_cc_GluC_no_SCX_fr_28-32-12	307	701.691	3	1812.43	0.245612	COMET,CRUX	0	1.5002	0.51943	NA	NA	2.39845	0	Ace13C2D3 (Nt,K9);	MSRDDIPFTKSPGITTATSD	Ac-S(2)	85
MFFFSSLPILYR	Chr2:15574612-15574648(+)	Trypsin	d61db5162469cabf___L27073_2852_Petra_plant_CC_dark_28-24-1	665	526.938	3	1811.35	0.244712	COMET,MSGF,CRUX	0	2.0542	0.111111	6.22709	0.336053	2.40892	0	Ace (Nt); Oxidation (M1);	MFFFSSLPILYR	*M(1)	100
MHLNLNRVRKLGLGLGLLTHH	Chr2:3463116-3463178(+)||ChrM:72491-72553(+)	AspN	0fdf8708e3b3bf53___R23732_3805_4_plant_cc_AspN_no_SCX_fr_20-24-9	2602	833.148	3	2533.28	0.241646	COMET,CRUX	0.0833333	1.8498	0.233333	NA	NA	1.93634	0	Ace (Nt); Ace13C2D3 (K10); Oxidation (M1);	MHLNLNRVRKLGLGLGLLTHH	*M(1)	100
MDSYLDGDDEQQSR	Chr3:4367909-4367951(+)	Trypsin	d61db5162469cabf___L27077_2852_Petra_plant_CC_dark_28-24-5	1221	572.895	3	1745.51	0.238361	COMET,MSGF,CRUX	0.0119048	2.4352	0	4.67458	0.402243	1.88495	0.0512821	Ace (Nt); Oxidation (M1);	MDSYLDGDDEQQSR	Ac-M(1)	100
MHLNLNRVRKLGLGLGLLTHH	Chr2:3463116-3463178(+)||ChrM:72491-72553(+)	AspN	0fdf8708e3b3bf53___R23731_3805_4_plant_cc_AspN_no_SCX_fr_20-24-8	2663	833.149	3	2464.8	0.234813	COMET,CRUX	0	1.6851	0.591228	NA	NA	2.09318	0	Ace (Nt); Ace13C2D3 (K10); Oxidation (M1);	MHLNLNRVRKLGLGLGLLTHH	*M(1)	100
MRNENIRKTFENFIND	Chr3:1012658-1012705(+)	GluC	a9eeb67742df5dfc___R23665_3803_3_plant_cc_GluC_no_SCX_fr_24-28-2	2503	716.018	3	2327.4	0.22561	COMET,CRUX	0	2.1344	0	NA	NA	1.51005	0.798616	Ace (Nt); Ace13C2D3 (K8); Oxidation (M1);	MRNENIRKTFENFIND	M(1)	89
MQFQFVVWGLFNTIQYTYIVI	Chr2:16422730-16422668(-)	AspN	0fdf8708e3b3bf53___R23703_3805_4_plant_cc_AspN_no_SCX_fr_28-32-10	2770	891.796	3	2458.59	0.216878	COMET,CRUX	0	2.0181	0	NA	NA	1.6466	0.270833	Ace13C2D3 (Nt); Oxidation (M1);	MQFQFVVWGLFNTIQYTYIVI	M(1)	89
MKKRLSTGGAKQF	Chr5:11052455-11052417(-)	Chymotrypsin	bccdd3e533766d9f___R23611_3802_2_plant_cc_chymo_no_SCX_fr_28-32-8	615	550.976	3	1206.95	0.212092	COMET,MSGF,CRUX	0	1.7768	0.630769	6.16443	1.26308	1.9853	0.04	Ace (Nt); Ace13C2D3 (K2,K3,K11); Oxidation (M1);	MKKRLSTGGAKQF	M(1)	89
TVGTLCATVITVQSANSSL	Chr3:7457907-7457966(+)	Chymotrypsin	bccdd3e533766d9f___R23615_3802_2_plant_cc_chymo_no_SCX_fr_28-32-12	871	655.341	3	1609.59	0.208599	COMET,CRUX	0	1.9631	0.3	NA	NA	2.08954	0	Ace (Nt); Carbamidomethyl (C6);	MTVGTLCATVITVQSANSSL	Ac-T(2)	77
MEIKCSSYPENYLVGYLLKR	Chr4:9290609-9290669(+)	Trypsin	d61db5162469cabf___L27061_2852_Petra_plant_CC_dark_32-28-5	1630	872.445	3	1980.08	0.193415	COMET,CRUX	0.01	2.0399	0.0204082	NA	NA	1.64948	0.147578	Ace (Nt); Ace13C2D3 (K4,K19); Oxidation (M1); Carbamidomethyl (C5);	MEIKCSSYPENYLVGYLLKR	Ac-M(1)	100
SVLVTRLLSSSKEIGNE	Chr2:17491452-17491399(-)	AspN	0fdf8708e3b3bf53___R23727_3805_4_plant_cc_AspN_no_SCX_fr_20-24-4	2027	641.025	3	2003.78	0.167678	COMET,CRUX	0.0833333	1.9059	0.0612245	NA	NA	2.23857	0	Ace (Nt); Ace13C2D3 (K12);	MSVLVTRLLSSSKEIGNE	Ac-S(2)	85
VCFNLIVVVSVKHLGFI	Chr5:9159653-9159600(-)	AspN	0fdf8708e3b3bf53___R23701_3805_4_plant_cc_AspN_no_SCX_fr_28-32-8	2560	680.065	3	2153.22	0.142025	COMET,CRUX	0	2.0021	0	NA	NA	1.50858	0.958079	Ace13C2D3 (Nt,K12); Carbamidomethyl (C2);	MVCFNLIVVVSVKHLGFI	V(2)	100
MLQEHCINQMTFFYKQKFHK	Chr2:3881566-3881625(+)	AspN	0fdf8708e3b3bf53___R23696_3805_4_plant_cc_AspN_no_SCX_fr_28-32-3	2077	960.145	3	2115.89	0.133403	COMET,CRUX	0	1.529	0.833093	NA	NA	1.94705	0	Ace13C2D3 (Nt,K15,K17,K20); Oxidation (M1,M10); Carbamidomethyl (C6);	MLQEHCINQMTFFYKQKFHK	*M(1)	100
MEIHVPDRRDFNTF	Chr4:11715-11674(-)	Chymotrypsin	bccdd3e533766d9f___R23645_3802_2_plant_cc_chymo_no_SCX_fr_20-24-12_140717051637	586	613.959	3	1691.81	0.0642107	COMET,CRUX	0	1.8681	0	NA	NA	1.63437	0	Ace13C2D3 (Nt); Oxidation (M1);	MEIHVPDRRDFNTF	Ac-M(1)	100
TVYRIESRPREEHY	Chr1:16984120-16984164(+)	Chymotrypsin	bccdd3e533766d9f___R23640_3802_2_plant_cc_chymo_no_SCX_fr_20-24-7	683	626.313	3	2150.68	0.0457439	COMET,CRUX	0	1.9624	0	NA	NA	1.39826	0.984409	Ace (Nt);	MTVYRIESRPREEHY	Ac-T(2)	77
MYEVPLETFSISNLIYWVCDTQLFPR	Chr3:19802978-19803056(+)	Trypsin	8ab0e245ad1979ce___R23590_3801_1_plant_cc_tryp_no_SCX_fr_20-24-2	1118	1093.86	3	1622.01	-0.0111215	COMET,MSGF,CRUX	0	2.0116	0.291667	4.66276	0.477833	2.46367	0	Ace (Nt); Oxidation (M1); Carbamidomethyl (C19);	MYEVPLETFSISNLIYWVCDTQLFPR	M(1)	89
MEEMIIDEAIDETIVEENVGELGMR	Chr3:2678901-2678976(+)	Trypsin	8ab0e245ad1979ce___R23584_3801_1_plant_cc_tryp_no_SCX_fr_24-28-11	1394	987.456	3	1796.19	-0.0262674	COMET,MSGF,CRUX	0	1.5153	0.502488	4.1682	0.484208	2.13528	0	Ace13C2D3 (Nt); Oxidation (M1,M4,M24);	MEEMIIDEAIDETIVEENVGELGMR	Ac-M(1)	100
MRRKTNNAESREMW	Chr1:18128909-18128950(+)	Chymotrypsin	bccdd3e533766d9f___R23608_3802_2_plant_cc_chymo_no_SCX_fr_28-32-5_140715131822	300	483.226	4	1236.46	-0.429295	COMET,CRUX	0	2.1853	0	NA	NA	1.58617	0.840729	Ace (Nt); Ace13C2D3 (K4); Oxidation (M1,M13);	MRRKTNNAESREMW	M(1)	89
